# Supplementary material for: Study on the control effect of local basement replacement on the stability of dump
Source: PLoS One. 2023 Oct 19;18(10):e0292901. doi: 10.1371/journal.pone.0292901 (PMC10586680; doi:10.1371/journal.pone.0292901)
Supplement: S1 Data — (XLS) [file pone.0292901.s001.xls]

## Sheet: Displacement curve of vertical 
	1	2	3	4	5	6
0.192	6.44e-06	2.79e-06	2.26e-06	2.99e-06	3.54e-06	3.65e-06
0.221	1.41e-05	6.13e-06	4.94e-06	6.59e-06	7.78e-06	8.01e-06
0.249	2.28e-05	1e-05	8.04e-06	1.48e-05	1.58e-05	1.78e-05
0.275	3.27e-05	1.51e-05	1.18e-05	3.33e-05	3.13e-05	3.58e-05
0.304	4.39e-05	2.2e-05	1.67e-05	7.03e-05	6.13e-05	6.97e-05
0.332	5.69e-05	3.09e-05	2.4e-05	0.000136	0.000116	0.00013
0.358	7.27e-05	4.31e-05	3.61e-05	0.000245	0.00021	0.000232
0.384	9.27e-05	6.06e-05	5.44e-05	0.000414	0.000363	0.000394
0.411	0.00012	8.64e-05	8.03e-05	0.000669	0.000599	0.000643
0.438	0.000157	0.000125	0.000118	0.00104	0.000949	0.00101
0.466	0.000212	0.000182	0.000174	0.00156	0.00145	0.00153
0.494	0.00029	0.000266	0.000255	0.00228	0.00216	0.00226
0.522	0.000403	0.000386	0.00037	0.00324	0.00312	0.00325
0.551	0.000562	0.000554	0.000531	0.00452	0.0044	0.00457
0.578	0.000782	0.000786	0.000754	0.00617	0.00608	0.00628
0.605	0.00108	0.0011	0.00106	0.00828	0.00823	0.00849
0.632	0.00149	0.00153	0.00146	0.0109	0.011	0.0113
0.66	0.00203	0.00209	0.002	0.0142	0.0143	0.0147
0.687	0.00275	0.00283	0.00271	0.0182	0.0185	0.0189
0.713	0.00368	0.00378	0.00363	0.0231	0.0235	0.024
0.74	0.00488	0.00501	0.00481	0.0288	0.0295	0.0301
0.768	0.00641	0.00657	0.00631	0.0356	0.0367	0.0373
0.796	0.00833	0.00852	0.00819	0.0436	0.045	0.0457
0.823	0.0107	0.0109	0.0105	0.0527	0.0546	0.0554
0.849	0.0137	0.0139	0.0134	0.0632	0.0656	0.0665
0.878	0.0172	0.0175	0.0168	0.0751	0.078	0.0791
0.904	0.0215	0.0218	0.021	0.0885	0.092	0.0932
0.931	0.0267	0.027	0.026	0.103	0.108	0.109
0.957	0.0328	0.0331	0.0318	0.12	0.125	0.126
0.984	0.0399	0.0402	0.0387	0.138	0.144	0.145
1.01	0.0481	0.0484	0.0466	0.157	0.164	0.166
1.04	0.0576	0.0579	0.0557	0.178	0.186	0.188
1.07	0.0683	0.0686	0.066	0.2	0.209	0.211
1.09	0.0805	0.0808	0.0776	0.223	0.234	0.235
1.12	0.0941	0.0943	0.0906	0.247	0.259	0.261
1.14	0.109	0.109	0.105	0.273	0.286	0.288
1.17	0.126	0.126	0.121	0.299	0.314	0.316
1.2	0.143	0.143	0.137	0.326	0.343	0.345
1.22	0.162	0.162	0.155	0.354	0.372	0.375
1.25	0.183	0.182	0.174	0.382	0.403	0.405
1.27	0.204	0.203	0.194	0.412	0.434	0.437
1.3	0.226	0.225	0.215	0.441	0.465	0.468
1.33	0.249	0.248	0.237	0.472	0.497	0.501
1.35	0.273	0.272	0.26	0.502	0.53	0.533
1.38	0.298	0.297	0.283	0.533	0.563	0.567
1.41	0.324	0.322	0.306	0.565	0.596	0.601
1.43	0.349	0.347	0.33	0.597	0.63	0.635
1.46	0.376	0.373	0.354	0.629	0.665	0.67
1.48	0.402	0.399	0.378	0.662	0.7	0.705
1.58	0.429	0.426	0.402	0.696	0.735	0.741
1.61	0.456	0.453	0.426	0.73	0.771	0.777
1.64	0.483	0.479	0.45	0.765	0.808	0.814
1.67	0.511	0.506	0.475	0.8	0.845	0.852
1.69	0.539	0.534	0.5	0.836	0.883	0.89
1.72	0.567	0.561	0.525	0.873	0.922	0.929
1.75	0.596	0.589	0.55	0.911	0.961	0.969
1.77	0.625	0.616	0.575	0.949	1	1.01
1.8	0.655	0.643	0.601	0.989	1.04	1.05
1.83	0.685	0.671	0.627	1.03	1.08	1.09
1.85	0.715	0.699	0.653	1.07	1.13	1.14
1.88	0.747	0.727	0.681	1.11	1.17	1.18
1.9	0.779	0.756	0.709	1.15	1.21	1.23
1.93	0.811	0.786	0.737	1.2	1.26	1.27
1.96	0.845	0.816	0.767	1.24	1.3	1.32
1.98	0.879	0.848	0.798	1.29	1.35	1.36
2.01	0.914	0.88	0.83	1.33	1.4	1.41
2.04	0.951	0.913	0.862	1.38	1.45	1.46
2.06	0.988	0.947	0.896	1.43	1.5	1.51
2.09	1.03	0.983	0.931	1.48	1.55	1.56
2.11	1.07	1.02	0.968	1.53	1.6	1.61
2.14	1.11	1.06	1.01	1.58	1.65	1.66
2.16	1.15	1.1	1.04	1.63	1.7	1.72
2.19	1.19	1.13	1.08	1.68	1.75	1.77
2.23	1.23	1.18	1.12	1.73	1.81	1.82
2.25	1.28	1.22	1.17	1.79	1.86	1.88
2.28	1.32	1.26	1.21	1.84	1.91	1.93
2.3	1.37	1.3	1.25	1.9	1.97	1.99
2.33	1.41	1.35	1.3	1.95	2.03	2.05
2.36	1.46	1.39	1.34	2.01	2.08	2.1
2.38	1.51	1.44	1.39	2.07	2.14	2.16
2.41	1.56	1.49	1.44	2.13	2.2	2.22
2.43	1.61	1.54	1.49	2.19	2.26	2.28
2.46	1.66	1.59	1.54	2.25	2.32	2.34
2.49	1.71	1.63	1.59	2.31	2.38	2.4
2.51	1.76	1.69	1.64	2.37	2.45	2.47
2.54	1.81	1.74	1.69	2.43	2.51	2.53
2.57	1.86	1.79	1.74	2.5	2.57	2.59
2.59	1.91	1.84	1.79	2.56	2.64	2.66
2.62	1.97	1.89	1.85	2.63	2.7	2.73
2.64	2.02	1.95	1.9	2.69	2.77	2.79
2.67	2.07	2	1.95	2.76	2.84	2.86
2.7	2.13	2.05	2.01	2.83	2.91	2.93
2.73	2.18	2.11	2.06	2.89	2.97	3
2.76	2.24	2.16	2.12	2.96	3.04	3.07
2.79	2.29	2.22	2.18	3.03	3.11	3.13
2.82	2.35	2.28	2.23	3.1	3.18	3.2
2.84	2.4	2.33	2.29	3.17	3.25	3.27
2.87	2.46	2.39	2.35	3.24	3.32	3.35
2.89	2.52	2.45	2.4	3.31	3.39	3.42
2.93	2.58	2.5	2.46	3.38	3.46	3.49
2.96	2.63	2.56	2.52	3.46	3.53	3.56
2.98	2.69	2.62	2.58	3.53	3.6	3.63
3.01	2.75	2.68	2.64	3.6	3.67	3.7
3.03	2.81	2.74	2.7	3.67	3.74	3.76
3.06	2.87	2.79	2.76	3.74	3.8	3.83
3.09	2.93	2.85	2.82	3.81	3.87	3.9
3.11	2.99	2.91	2.88	3.88	3.93	3.96
3.14	3.05	2.97	2.94	3.94	4	4.03
3.16	3.11	3.03	3	4.01	4.06	4.09
3.19	3.17	3.09	3.06	4.07	4.13	4.16
3.21	3.23	3.15	3.12	4.14	4.19	4.22
3.24	3.29	3.21	3.18	4.2	4.25	4.28
3.27	3.35	3.27	3.24	4.26	4.32	4.35
3.29	3.41	3.33	3.3	4.33	4.38	4.41
3.32	3.47	3.39	3.36	4.39	4.45	4.48
3.34	3.53	3.45	3.42	4.45	4.51	4.54
3.37	3.59	3.51	3.48	4.52	4.58	4.61
3.4	3.65	3.57	3.54	4.58	4.64	4.68
3.42	3.71	3.63	3.6	4.64	4.71	4.74
3.45	3.77	3.69	3.66	4.71	4.77	4.81
3.47	3.83	3.75	3.72	4.77	4.84	4.87
3.5	3.89	3.81	3.78	4.84	4.9	4.93
3.52	3.96	3.87	3.85	4.9	4.96	4.99
3.55	4.02	3.94	3.91	4.96	5.02	5.05
3.58	4.08	4	3.97	5.02	5.08	5.11
3.6	4.15	4.06	4.03	5.08	5.13	5.16
3.63	4.21	4.13	4.1	5.14	5.19	5.21
3.66	4.28	4.19	4.16	5.2	5.23	5.26
3.68	4.34	4.26	4.22	5.25	5.28	5.3
3.71	4.41	4.32	4.29	5.3	5.33	5.35
3.74	4.47	4.38	4.35	5.35	5.37	5.39
3.76	4.53	4.45	4.41	5.39	5.41	5.43
3.79	4.59	4.51	4.47	5.44	5.45	5.47
3.82	4.65	4.57	4.53	5.48	5.49	5.51
3.85	4.71	4.63	4.59	5.52	5.53	5.55
3.87	4.77	4.68	4.64	5.56	5.57	5.59
3.9	4.82	4.74	4.7	5.59	5.61	5.63
3.92	4.87	4.79	4.75	5.63	5.65	5.67
3.95	4.92	4.84	4.81	5.67	5.68	5.71
3.97	4.97	4.89	4.86	5.71	5.72	5.75
4	5.02	4.93	4.91	5.74	5.75	5.78
4.03	5.06	4.98	4.96	5.78	5.78	5.82
4.05	5.11	5.03	5.01	5.81	5.81	5.85
4.08	5.15	5.08	5.06	5.84	5.84	5.88
4.1	5.2	5.12	5.11	5.88	5.86	5.9
4.14	5.24	5.17	5.15	5.91	5.89	5.92
4.16	5.29	5.22	5.2	5.94	5.91	5.95
4.19	5.33	5.27	5.25	5.96	5.92	5.96
4.22	5.37	5.32	5.3	5.98	5.94	5.98
4.24	5.42	5.36	5.35	6	5.95	6
4.27	5.46	5.41	5.4	6.02	5.97	6.01
4.3	5.5	5.46	5.44	6.04	5.98	6.03
4.32	5.55	5.5	5.49	6.05	5.99	6.04
4.35	5.59	5.55	5.53	6.07	6.01	6.06
4.38	5.63	5.6	5.58	6.08	6.02	6.07
4.41	5.67	5.64	5.62	6.09	6.03	6.08
4.44	5.71	5.69	5.66	6.1	6.05	6.1
4.46	5.75	5.73	5.7	6.11	6.06	6.11
4.49	5.78	5.78	5.74	6.12	6.07	6.12
4.51	5.81	5.82	5.78	6.13	6.08	6.13
4.54	5.84	5.86	5.81	6.14	6.09	6.14
4.57	5.86	5.89	5.85	6.15	6.1	6.14
4.59	5.88	5.92	5.88	6.16	6.11	6.15
4.62	5.9	5.96	5.91	6.17	6.12	6.16
4.65	5.92	5.98	5.94	6.18	6.13	6.16
4.67	5.94	6.01	5.97	6.19	6.14	6.17
4.7	5.96	6.04	5.99	6.19	6.15	6.17
4.72	5.97	6.06	6.02	6.2	6.15	6.18
4.75	5.99	6.08	6.04	6.21	6.16	6.18
4.78	6	6.1	6.07	6.21	6.16	6.18
4.8	6.02	6.12	6.09	6.21	6.16	6.18
4.83	6.03	6.14	6.11	6.22	6.16	6.18
4.86	6.05	6.15	6.13	6.22	6.16	6.18
4.88	6.06	6.17	6.15	6.22	6.16	6.18
4.91	6.08	6.19	6.17	6.22	6.15	6.18
4.94	6.09	6.2	6.19	6.22	6.15	6.18
4.97	6.11	6.22	6.21	6.22	6.15	6.18
4.99	6.12	6.23	6.22	6.22	6.15	6.18
5.02	6.14	6.25	6.23	6.22	6.15	6.17
5.04	6.15	6.26	6.25	6.22	6.15	6.17
5.07	6.16	6.28	6.26	6.22	6.14	6.17
5.1	6.17	6.29	6.27	6.22	6.14	6.17
5.13	6.18	6.3	6.28	6.21	6.14	6.17
5.15	6.19	6.32	6.29	6.21	6.14	6.17
5.18	6.19	6.33	6.29	6.21	6.13	6.16
5.2	6.19	6.33	6.3	6.21	6.13	6.16
5.23	6.19	6.34	6.3	6.21	6.13	6.16
5.26	6.19	6.35	6.31	6.21	6.13	6.16
5.28	6.19	6.35	6.31	6.2	6.13	6.16
5.31	6.19	6.35	6.31	6.2	6.13	6.16
5.34	6.19	6.35	6.31	6.2	6.13	6.16
5.36	6.2	6.35	6.31	6.2	6.13	6.16
5.39	6.2	6.35	6.31	6.2	6.13	6.16
5.42	6.2	6.35	6.31	6.2	6.13	6.16
5.44	6.19	6.35	6.31	6.2	6.13	6.16
5.47	6.19	6.34	6.31	6.2	6.13	6.16
5.5	6.19	6.34	6.31	6.2	6.13	6.16
5.52	6.19	6.34	6.3	6.2	6.13	6.16
5.55	6.19	6.34	6.3	6.19	6.13	6.16
5.57	6.19	6.34	6.3	6.19	6.13	6.16
5.6	6.19	6.34	6.3	6.19	6.13	6.16
5.63	6.18	6.33	6.3	6.19	6.13	6.16
5.66	6.18	6.33	6.3	6.19	6.13	6.16
5.68	6.18	6.33	6.3	6.19	6.13	6.16
5.71	6.18	6.33	6.29	6.19	6.13	6.16
5.74	6.17	6.32	6.29	6.19	6.13	6.16
5.76	6.17	6.32	6.29	6.19	6.13	6.16
5.79	6.17	6.32	6.29	6.19	6.13	6.16
5.82	6.17	6.32	6.29	6.19	6.13	6.16
5.84	6.16	6.32	6.29	6.19	6.13	6.16
5.87	6.16	6.31	6.29	6.19	6.13	6.16
5.89	6.16	6.31	6.29	6.19	6.13	6.16
5.92	6.15	6.31	6.28	6.19	6.13	6.16
5.95	6.15	6.31	6.28	6.2	6.13	6.16
5.97	6.15	6.3	6.28	6.2	6.13	6.16
6	6.15	6.3	6.28	6.2	6.13	6.16
6.03	6.14	6.3	6.28	6.2	6.13	6.16
6.05	6.14	6.3	6.27	6.2	6.14	6.16
6.08	6.14	6.29	6.27	6.2	6.14	6.17
6.1	6.14	6.29	6.27	6.2	6.14	6.17
6.13	6.14	6.29	6.27	6.2	6.14	6.17
6.16	6.14	6.28	6.26	6.2	6.14	6.17
6.19	6.13	6.28	6.26	6.2	6.14	6.17
6.21	6.13	6.28	6.26	6.2	6.14	6.17
6.24	6.13	6.28	6.25	6.2	6.14	6.17
6.27	6.13	6.27	6.25	6.2	6.14	6.17
6.29	6.13	6.27	6.25	6.2	6.14	6.17
6.32	6.13	6.27	6.24	6.2	6.14	6.17
6.35	6.13	6.27	6.24	6.2	6.14	6.17
6.38	6.13	6.27	6.24	6.2	6.14	6.18
6.4	6.13	6.26	6.24	6.21	6.15	6.18
6.43	6.13	6.26	6.23	6.21	6.15	6.18
6.46	6.13	6.26	6.23	6.21	6.15	6.18
6.48	6.13	6.26	6.23	6.21	6.15	6.18
6.51	6.14	6.26	6.23	6.21	6.15	6.18
6.53	6.14	6.26	6.23	6.21	6.15	6.18
6.56	6.14	6.26	6.23	6.21	6.15	6.18
6.59	6.14	6.26	6.23	6.21	6.16	6.18
6.61	6.14	6.26	6.23	6.21	6.16	6.19
6.64	6.14	6.26	6.23	6.21	6.16	6.19
6.66	6.14	6.26	6.22	6.21	6.16	6.19
6.69	6.14	6.26	6.22	6.21	6.16	6.19
6.72	6.14	6.26	6.22	6.22	6.17	6.19
6.74	6.14	6.26	6.22	6.22	6.17	6.19
6.77	6.14	6.26	6.22	6.22	6.17	6.19
6.8	6.14	6.25	6.22	6.22	6.17	6.19
6.82	6.14	6.25	6.22	6.22	6.17	6.19
6.85	6.14	6.25	6.22	6.22	6.17	6.19
6.87	6.14	6.25	6.22	6.22	6.18	6.19
6.9	6.14	6.25	6.22	6.22	6.18	6.2
6.93	6.14	6.25	6.22	6.22	6.18	6.2
6.95	6.14	6.25	6.22	6.22	6.18	6.2
6.98	6.14	6.25	6.22	6.22	6.18	6.2
7	6.14	6.25	6.22	6.22	6.18	6.2
7.03	6.14	6.25	6.22	6.23	6.18	6.2
7.06	6.14	6.25	6.22	6.23	6.19	6.2
7.08	6.14	6.25	6.22	6.23	6.19	6.21
7.11	6.14	6.25	6.22	6.23	6.19	6.21
7.14	6.14	6.25	6.22	6.23	6.19	6.21
7.16	6.14	6.25	6.22	6.23	6.19	6.21
7.19	6.14	6.25	6.22	6.23	6.19	6.21
7.21	6.14	6.25	6.22	6.23	6.19	6.22
7.24	6.14	6.25	6.22	6.23	6.19	6.22
7.27	6.14	6.25	6.22	6.24	6.19	6.22
7.29	6.14	6.25	6.22	6.24	6.2	6.22
7.32	6.14	6.25	6.22	6.24	6.2	6.22
7.34	6.14	6.25	6.22	6.24	6.2	6.23
7.37	6.14	6.25	6.22	6.24	6.2	6.23
7.4	6.14	6.25	6.22	6.24	6.2	6.23
7.42	6.14	6.25	6.22	6.24	6.2	6.23
7.45	6.14	6.25	6.22	6.24	6.2	6.23
7.47	6.14	6.25	6.22	6.25	6.2	6.23
7.5	6.14	6.25	6.22	6.25	6.2	6.24
7.52	6.14	6.24	6.22	6.25	6.21	6.24
7.55	6.14	6.24	6.22	6.25	6.21	6.24
7.57	6.14	6.24	6.22	6.25	6.21	6.24
7.6	6.14	6.24	6.22	6.25	6.21	6.24
7.63	6.14	6.25	6.22	6.25	6.21	6.24
7.65	6.14	6.25	6.22	6.26	6.21	6.25
7.68	6.14	6.25	6.22	6.26	6.22	6.25
7.7	6.14	6.25	6.22	6.26	6.22	6.25
7.73	6.14	6.25	6.22	6.26	6.22	6.25
7.75	6.14	6.25	6.22	6.26	6.22	6.25
7.78	6.14	6.25	6.22	6.26	6.22	6.25
7.8	6.15	6.25	6.22	6.26	6.23	6.26
7.83	6.15	6.25	6.22	6.27	6.23	6.26
7.85	6.15	6.25	6.22	6.27	6.23	6.26
7.88	6.15	6.25	6.22	6.27	6.23	6.26
7.91	6.15	6.25	6.22	6.27	6.24	6.26
7.93	6.15	6.25	6.22	6.27	6.24	6.27
7.96	6.15	6.25	6.22	6.27	6.24	6.27
7.98	6.15	6.25	6.22	6.27	6.24	6.27
8.01	6.15	6.25	6.22	6.28	6.25	6.27
8.03	6.15	6.25	6.22	6.28	6.25	6.28
8.06	6.15	6.25	6.22	6.28	6.25	6.28
8.08	6.15	6.25	6.22	6.28	6.25	6.28
8.11	6.15	6.25	6.22	6.28	6.26	6.28
8.13	6.15	6.25	6.22	6.29	6.26	6.29
8.16	6.15	6.25	6.22	6.29	6.26	6.29
8.19	6.15	6.25	6.22	6.29	6.27	6.29
8.21	6.15	6.25	6.22	6.29	6.27	6.29
8.24	6.15	6.25	6.22	6.3	6.27	6.3
8.26	6.15	6.25	6.22	6.3	6.27	6.3
8.29	6.15	6.25	6.22	6.3	6.28	6.3
8.31	6.15	6.25	6.22	6.3	6.28	6.31
8.34	6.16	6.25	6.22	6.3	6.28	6.31
8.37	6.16	6.25	6.22	6.31	6.29	6.31
8.39	6.16	6.25	6.22	6.31	6.29	6.32
8.42	6.16	6.25	6.22	6.31	6.29	6.32
8.44	6.16	6.25	6.22	6.31	6.3	6.32
8.47	6.16	6.25	6.22	6.32	6.3	6.33
8.49	6.16	6.25	6.22	6.32	6.3	6.33
8.52	6.16	6.25	6.22	6.32	6.3	6.33
8.54	6.16	6.25	6.22	6.32	6.31	6.33
8.57	6.16	6.25	6.22	6.32	6.31	6.34
8.6	6.16	6.25	6.22	6.33	6.31	6.34
8.62	6.16	6.25	6.22	6.33	6.31	6.34
8.65	6.16	6.25	6.22	6.33	6.31	6.34
8.68	6.16	6.25	6.22	6.33	6.32	6.34
8.7	6.16	6.25	6.22	6.33	6.32	6.35
8.73	6.16	6.25	6.22	6.33	6.32	6.35
8.75	6.16	6.25	6.22	6.34	6.32	6.35
8.78	6.16	6.25	6.22	6.34	6.32	6.35
8.8	6.16	6.26	6.22	6.34	6.33	6.35
8.83	6.16	6.26	6.22	6.34	6.33	6.35
8.86	6.17	6.26	6.22	6.34	6.33	6.36
8.88	6.17	6.26	6.22	6.35	6.33	6.36
8.91	6.17	6.26	6.22	6.35	6.33	6.36
8.93	6.17	6.26	6.22	6.35	6.33	6.36
8.96	6.17	6.26	6.22	6.35	6.33	6.36
8.99	6.17	6.26	6.22	6.35	6.34	6.36
9.01	6.17	6.26	6.22	6.36	6.34	6.36
9.04	6.17	6.26	6.22	6.36	6.34	6.37
9.06	6.17	6.26	6.22	6.36	6.34	6.37
9.09	6.17	6.26	6.22	6.36	6.34	6.37
9.11	6.17	6.26	6.22	6.36	6.34	6.37
9.14	6.18	6.26	6.22	6.37	6.34	6.37
9.16	6.18	6.26	6.22	6.37	6.35	6.37
9.19	6.18	6.26	6.22	6.37	6.35	6.38
9.21	6.18	6.26	6.22	6.37	6.35	6.38
9.24	6.18	6.26	6.22	6.37	6.35	6.38
9.26	6.18	6.26	6.22	6.38	6.35	6.38
9.29	6.18	6.26	6.22	6.38	6.35	6.38
9.32	6.18	6.26	6.22	6.38	6.35	6.38
9.34	6.19	6.26	6.22	6.38	6.35	6.38
9.37	6.19	6.26	6.23	6.38	6.35	6.38
9.39	6.19	6.26	6.23	6.39	6.36	6.39
9.42	6.19	6.26	6.23	6.39	6.36	6.39
9.44	6.19	6.26	6.23	6.39	6.36	6.39
9.47	6.19	6.26	6.23	6.39	6.36	6.39
9.49	6.19	6.26	6.23	6.39	6.36	6.39
9.52	6.19	6.27	6.23	6.39	6.36	6.39
9.55	6.19	6.27	6.23	6.39	6.36	6.4
9.57	6.2	6.27	6.23	6.4	6.36	6.4
9.6	6.2	6.27	6.23	6.4	6.36	6.4
9.62	6.2	6.27	6.23	6.4	6.37	6.4
9.65	6.2	6.27	6.23	6.4	6.37	6.4
9.68	6.2	6.27	6.23	6.4	6.37	6.4
9.7	6.2	6.27	6.23	6.4	6.37	6.4
9.73	6.2	6.27	6.23	6.4	6.37	6.41
9.75	6.2	6.27	6.23	6.41	6.37	6.41
9.78	6.2	6.27	6.23	6.41	6.38	6.41
9.8	6.2	6.27	6.24	6.41	6.38	6.41
9.83	6.2	6.27	6.24	6.41	6.38	6.41
9.85	6.2	6.27	6.24	6.41	6.38	6.41
9.88	6.2	6.28	6.24	6.41	6.38	6.41
9.9	6.2	6.28	6.24	6.41	6.38	6.41
9.93	6.2	6.28	6.24	6.41	6.39	6.42
9.96	6.2	6.28	6.24	6.41	6.39	6.42
9.98	6.2	6.28	6.24	6.41	6.39	6.42
10	6.21	6.28	6.24	6.41	6.39	6.42
10	6.21	6.28	6.24	6.42	6.39	6.42
10.1	6.21	6.28	6.24	6.42	6.39	6.42
10.1	6.21	6.28	6.24	6.42	6.4	6.42
10.1	6.21	6.28	6.24	6.42	6.4	6.42
10.1	6.21	6.28	6.24	6.42	6.4	6.42
10.2	6.21	6.28	6.24	6.42	6.4	6.42
10.2	6.21	6.28	6.24	6.42	6.4	6.42
10.2	6.21	6.28	6.24	6.42	6.4	6.42
10.2	6.21	6.28	6.24	6.42	6.4	6.42
10.3	6.22	6.28	6.24	6.42	6.4	6.42
10.3	6.22	6.28	6.25	6.42	6.4	6.43
10.3	6.22	6.28	6.25	6.42	6.4	6.43
10.3	6.22	6.28	6.25	6.42	6.4	6.43
10.4	6.22	6.28	6.25	6.42	6.4	6.43
10.4	6.22	6.29	6.25	6.42	6.4	6.43
10.4	6.22	6.29	6.25	6.42	6.41	6.43
10.4	6.22	6.29	6.25	6.42	6.41	6.43
10.5	6.22	6.29	6.25	6.42	6.41	6.43
10.5	6.22	6.29	6.25	6.42	6.41	6.43
10.5	6.22	6.29	6.25	6.42	6.41	6.43
10.6	6.22	6.29	6.25	6.42	6.41	6.44
10.6	6.23	6.29	6.25	6.42	6.41	6.44
10.6	6.23	6.29	6.25	6.42	6.41	6.44
10.6	6.23	6.29	6.25	6.42	6.41	6.44
10.7	6.23	6.29	6.25	6.42	6.41	6.44
10.7	6.23	6.29	6.25	6.43	6.41	6.44
10.7	6.23	6.29	6.25	6.43	6.41	6.44
10.7	6.23	6.29	6.25	6.43	6.41	6.44
10.8	6.23	6.29	6.26	6.43	6.41	6.44
10.8	6.23	6.29	6.26	6.43	6.41	6.45
10.8	6.23	6.29	6.26	6.43	6.41	6.45
10.8	6.24	6.29	6.26	6.43	6.41	6.45
10.9	6.24	6.29	6.26	6.43	6.41	6.45
10.9	6.24	6.29	6.26	6.43	6.41	6.45
10.9	6.24	6.3	6.26	6.43	6.41	6.45
10.9	6.24	6.3	6.26	6.43	6.41	6.45
11	6.24	6.3	6.26	6.43	6.41	6.45
11	6.24	6.3	6.26	6.43	6.42	6.45
11	6.24	6.3	6.26	6.43	6.42	6.45
11.1	6.24	6.3	6.26	6.43	6.42	6.45
11.1	6.24	6.3	6.26	6.44	6.42	6.45
11.1	6.24	6.3	6.26	6.44	6.42	6.45
11.1	6.24	6.3	6.27	6.44	6.42	6.45
11.2	6.24	6.3	6.27	6.44	6.42	6.45
11.2	6.25	6.3	6.27	6.44	6.42	6.45
11.2	6.25	6.31	6.27	6.44	6.42	6.45
11.2	6.25	6.31	6.27	6.44	6.42	6.46
11.3	6.25	6.31	6.27	6.44	6.42	6.46
11.3	6.25	6.31	6.27	6.44	6.42	6.46
11.3	6.25	6.31	6.27	6.44	6.42	6.46
11.3	6.25	6.31	6.27	6.44	6.42	6.46
11.4	6.25	6.31	6.27	6.44	6.42	6.46
11.4	6.25	6.31	6.27	6.44	6.43	6.46
11.4	6.25	6.31	6.27	6.44	6.43	6.46
11.5	6.25	6.31	6.27	6.44	6.43	6.46
11.5	6.25	6.31	6.27	6.44	6.43	6.46
11.5	6.25	6.31	6.27	6.44	6.43	6.46
11.5	6.26	6.31	6.27	6.44	6.43	6.46
11.6	6.26	6.31	6.27	6.44	6.43	6.46
11.6	6.26	6.31	6.27	6.44	6.43	6.46
11.6	6.26	6.31	6.27	6.45	6.43	6.46
11.7	6.26	6.31	6.27	6.45	6.43	6.46
11.7	6.26	6.31	6.27	6.45	6.43	6.46
11.7	6.26	6.31	6.27	6.45	6.43	6.46
11.7	6.26	6.31	6.27	6.45	6.44	6.46
11.8	6.26	6.31	6.28	6.45	6.44	6.46
11.8	6.26	6.31	6.28	6.45	6.44	6.46
11.8	6.26	6.31	6.28	6.45	6.44	6.46
11.8	6.26	6.32	6.28	6.45	6.44	6.46
11.9	6.26	6.32	6.28	6.45	6.44	6.46
11.9	6.26	6.32	6.28	6.45	6.44	6.46
11.9	6.26	6.32	6.28	6.45	6.44	6.46
11.9	6.26	6.32	6.28	6.46	6.44	6.47
12	6.26	6.32	6.28	6.46	6.44	6.47
12	6.26	6.32	6.28	6.46	6.44	6.47
12	6.26	6.32	6.28	6.46	6.44	6.47
12.1	6.26	6.32	6.28	6.46	6.44	6.47
12.1	6.26	6.32	6.28	6.46	6.45	6.47
12.1	6.27	6.32	6.28	6.46	6.45	6.47
12.1	6.27	6.32	6.28	6.46	6.45	6.47
12.2	6.27	6.32	6.28	6.46	6.45	6.47
12.2	6.27	6.32	6.28	6.46	6.45	6.47
12.2	6.27	6.32	6.28	6.46	6.45	6.47
12.3	6.27	6.32	6.29	6.46	6.45	6.47
12.3	6.27	6.32	6.29	6.47	6.45	6.47
12.3	6.27	6.32	6.29	6.47	6.45	6.47
12.3	6.27	6.33	6.29	6.47	6.45	6.47
12.4	6.27	6.33	6.29	6.47	6.45	6.47
12.4	6.27	6.33	6.29	6.47	6.45	6.48
12.4	6.27	6.33	6.29	6.47	6.45	6.48
12.4	6.27	6.33	6.29	6.47	6.45	6.48
12.5	6.27	6.33	6.29	6.47	6.46	6.48
12.5	6.27	6.33	6.29	6.47	6.46	6.48
12.5	6.27	6.33	6.29	6.47	6.46	6.48
12.5	6.27	6.33	6.29	6.47	6.46	6.48
12.6	6.27	6.33	6.29	6.47	6.46	6.48
12.6	6.27	6.33	6.29	6.47	6.46	6.48
12.6	6.27	6.33	6.29	6.48	6.46	6.48
12.7	6.27	6.33	6.29	6.48	6.46	6.48
12.7	6.27	6.33	6.29	6.48	6.46	6.48
12.7	6.27	6.33	6.29	6.48	6.46	6.48
12.7	6.28	6.33	6.29	6.48	6.46	6.48
12.8	6.28	6.33	6.29	6.48	6.46	6.48
12.8	6.28	6.33	6.29	6.48	6.46	6.49
12.8	6.28	6.33	6.29	6.48	6.47	6.49
12.8	6.28	6.33	6.29	6.48	6.47	6.49
12.9	6.28	6.33	6.29	6.48	6.47	6.49
12.9	6.28	6.33	6.3	6.48	6.47	6.49
12.9	6.28	6.33	6.3	6.48	6.47	6.49
12.9	6.28	6.34	6.3	6.48	6.47	6.49
13	6.28	6.34	6.3	6.48	6.47	6.49
13	6.28	6.34	6.3	6.48	6.47	6.49
13	6.28	6.34	6.3	6.48	6.47	6.49
13.1	6.28	6.34	6.3	6.48	6.47	6.49
13.1	6.28	6.34	6.3	6.48	6.47	6.49
13.1	6.28	6.34	6.3	6.48	6.47	6.49
13.1	6.28	6.34	6.3	6.49	6.47	6.49
13.2	6.28	6.34	6.3	6.49	6.47	6.49
13.2	6.28	6.34	6.3	6.49	6.48	6.49
13.2	6.28	6.34	6.3	6.49	6.48	6.49
13.2	6.28	6.34	6.3	6.49	6.48	6.49
13.3	6.28	6.34	6.3	6.49	6.48	6.49
13.3	6.28	6.34	6.3	6.49	6.48	6.5
13.3	6.28	6.34	6.3	6.49	6.48	6.5
13.3	6.28	6.34	6.3	6.49	6.48	6.5
13.4	6.28	6.34	6.3	6.49	6.48	6.5
13.4	6.28	6.34	6.3	6.49	6.48	6.5
13.4	6.28	6.34	6.3	6.49	6.48	6.5
13.4	6.28	6.34	6.3	6.49	6.48	6.5
13.5	6.28	6.34	6.3	6.49	6.48	6.5
13.5	6.28	6.34	6.3	6.49	6.48	6.5
13.5	6.29	6.34	6.3	6.49	6.48	6.5
13.6	6.29	6.34	6.3	6.49	6.48	6.5
13.6	6.29	6.34	6.3	6.49	6.48	6.5
13.6	6.29	6.34	6.3	6.49	6.48	6.5
13.6	6.29	6.34	6.3	6.49	6.48	6.5
13.7	6.29	6.34	6.3	6.49	6.48	6.5
13.7	6.29	6.34	6.3	6.49	6.48	6.5
13.7	6.29	6.34	6.3	6.5	6.48	6.51
13.7	6.29	6.35	6.3	6.5	6.49	6.51
13.8	6.29	6.35	6.3	6.5	6.49	6.51
13.8	6.29	6.35	6.3	6.5	6.49	6.51
13.8	6.29	6.35	6.3	6.5	6.49	6.51
13.9	6.29	6.35	6.3	6.5	6.49	6.51
13.9	6.29	6.35	6.3	6.5	6.49	6.51
13.9	6.29	6.35	6.31	6.5	6.49	6.51
13.9	6.29	6.35	6.31	6.5	6.49	6.51
14	6.29	6.35	6.31	6.5	6.49	6.51
14	6.29	6.35	6.31	6.5	6.49	6.51
14	6.29	6.35	6.31	6.5	6.49	6.51
14	6.29	6.35	6.31	6.5	6.49	6.51
14.1	6.29	6.35	6.31	6.5	6.49	6.51
14.1	6.29	6.35	6.31	6.5	6.49	6.51
14.1	6.29	6.35	6.31	6.5	6.49	6.51
14.1	6.3	6.35	6.31	6.5	6.49	6.51
14.2	6.3	6.35	6.31	6.5	6.49	6.51
14.2	6.3	6.35	6.31	6.5	6.49	6.51
14.2	6.3	6.35	6.31	6.51	6.49	6.51
14.2	6.3	6.35	6.31	6.51	6.49	6.51
14.3	6.3	6.35	6.31	6.51	6.49	6.51
14.3	6.3	6.35	6.31	6.51	6.49	6.51
14.3	6.3	6.35	6.31	6.51	6.49	6.52
14.3	6.3	6.35	6.31	6.51	6.49	6.52
14.4	6.3	6.35	6.31	6.51	6.49	6.52
14.4	6.3	6.35	6.31	6.51	6.49	6.52
14.4	6.3	6.35	6.31	6.51	6.5	6.52
14.4	6.3	6.35	6.31	6.51	6.5	6.52
14.5	6.3	6.35	6.31	6.51	6.5	6.52
14.5	6.3	6.35	6.31	6.51	6.5	6.52
14.5	6.3	6.35	6.31	6.51	6.5	6.52
14.6	6.3	6.35	6.31	6.51	6.5	6.52
14.6	6.3	6.35	6.31	6.51	6.5	6.52
14.6	6.3	6.35	6.31	6.51	6.5	6.52
14.6	6.3	6.35	6.31	6.51	6.5	6.52
14.7	6.3	6.35	6.31	6.51	6.5	6.52
14.7	6.3	6.35	6.31	6.51	6.5	6.52
14.7	6.3	6.36	6.31	6.51	6.5	6.52
14.7	6.3	6.36	6.31	6.51	6.5	6.52
14.8	6.3	6.36	6.31	6.51	6.5	6.52
14.8	6.3	6.36	6.31	6.51	6.5	6.52
14.8	6.3	6.36	6.31	6.51	6.5	6.52
14.8	6.3	6.36	6.31	6.51	6.5	6.52
14.9	6.3	6.36	6.31	6.51	6.5	6.52
14.9	6.31	6.36	6.31	6.51	6.5	6.52
14.9	6.31	6.36	6.31	6.51	6.5	6.53
15	6.31	6.36	6.31	6.51	6.5	6.53
15	6.31	6.36	6.32	6.51	6.5	6.53
15	6.31	6.36	6.32	6.51	6.5	6.53
15	6.31	6.36	6.32	6.51	6.5	6.53
15.1	6.31	6.36	6.32	6.51	6.5	6.53
15.1	6.31	6.36	6.32	6.51	6.5	6.53
15.1	6.31	6.36	6.32	6.51	6.5	6.53
15.1	6.31	6.36	6.32	6.51	6.5	6.53
15.2	6.31	6.36	6.32	6.51	6.5	6.53
15.2	6.31	6.36	6.32	6.51	6.5	6.53
15.2	6.31	6.36	6.32	6.51	6.5	6.53
15.3	6.31	6.36	6.32	6.51	6.5	6.53
15.3	6.31	6.36	6.32	6.51	6.51	6.53
15.3	6.31	6.36	6.32	6.52	6.51	6.53
15.3	6.31	6.36	6.32	6.52	6.51	6.53
15.4	6.31	6.36	6.32	6.52	6.51	6.53
15.4	6.31	6.36	6.32	6.52	6.51	6.53
15.4	6.31	6.36	6.32	6.52	6.51	6.53
15.4	6.31	6.36	6.32	6.52	6.51	6.53
15.5	6.31	6.36	6.32	6.52	6.51	6.53
15.5	6.31	6.36	6.32	6.52	6.51	6.53
15.5	6.31	6.36	6.32	6.52	6.51	6.53
15.5	6.31	6.36	6.32	6.52	6.51	6.53
15.6	6.31	6.36	6.32	6.52	6.51	6.53
15.6	6.31	6.36	6.32	6.52	6.51	6.53
15.6	6.31	6.36	6.32	6.52	6.51	6.53
15.6	6.31	6.36	6.32	6.52	6.51	6.53
15.7	6.31	6.36	6.32	6.52	6.51	6.53
15.7	6.31	6.36	6.32	6.52	6.51	6.53
15.7	6.31	6.36	6.32	6.52	6.51	6.53
15.8	6.32	6.37	6.32	6.52	6.51	6.53
15.8	6.32	6.37	6.32	6.52	6.51	6.53
15.8	6.32	6.37	6.32	6.52	6.51	6.53
15.8	6.32	6.37	6.32	6.52	6.51	6.53
15.9	6.32	6.37	6.32	6.52	6.51	6.53
15.9	6.32	6.37	6.32	6.52	6.51	6.54
15.9	6.32	6.37	6.33	6.52	6.51	6.54
15.9	6.32	6.37	6.33	6.52	6.51	6.54
16	6.32	6.37	6.33	6.52	6.51	6.54
16	6.32	6.37	6.33	6.52	6.52	6.54
16	6.32	6.37	6.33	6.52	6.52	6.54
16	6.32	6.37	6.33	6.52	6.52	6.54
16.1	6.32	6.37	6.33	6.52	6.52	6.54
16.1	6.32	6.37	6.33	6.52	6.52	6.54
16.1	6.32	6.37	6.33	6.52	6.52	6.54
16.2	6.32	6.37	6.33	6.52	6.52	6.54
16.2	6.32	6.37	6.33	6.52	6.52	6.54
16.2	6.32	6.37	6.33	6.52	6.52	6.54
16.2	6.32	6.37	6.33	6.52	6.52	6.54
16.3	6.32	6.37	6.33	6.52	6.52	6.54
16.3	6.32	6.37	6.33	6.53	6.52	6.54
16.3	6.32	6.37	6.33	6.53	6.52	6.54
16.3	6.32	6.37	6.33	6.53	6.52	6.54
16.4	6.32	6.37	6.33	6.53	6.52	6.54
16.4	6.32	6.37	6.33	6.53	6.52	6.54
16.4	6.32	6.37	6.33	6.53	6.52	6.54
16.5	6.33	6.37	6.33	6.53	6.52	6.54
16.5	6.33	6.37	6.33	6.53	6.52	6.54
16.5	6.33	6.37	6.33	6.53	6.52	6.54
16.5	6.33	6.37	6.33	6.53	6.52	6.54
16.6	6.33	6.37	6.33	6.53	6.52	6.54
16.6	6.33	6.37	6.33	6.53	6.52	6.54
16.6	6.33	6.37	6.33	6.53	6.52	6.54
16.7	6.33	6.37	6.33	6.53	6.52	6.54
16.7	6.33	6.37	6.33	6.53	6.52	6.54
16.7	6.33	6.37	6.33	6.53	6.52	6.54
16.7	6.33	6.37	6.33	6.53	6.52	6.54
16.8	6.33	6.37	6.33	6.53	6.52	6.54
16.8	6.33	6.37	6.33	6.53	6.52	6.54
16.8	6.33	6.37	6.33	6.53	6.52	6.54
16.8	6.33	6.37	6.33	6.53	6.52	6.54
16.9	6.33	6.38	6.33	6.53	6.52	6.54
16.9	6.33	6.38	6.33	6.53	6.52	6.54
16.9	6.33	6.38	6.33	6.53	6.53	6.55
16.9	6.33	6.38	6.33	6.53	6.53	6.55
17	6.33	6.38	6.33	6.53	6.53	6.55
17	6.33	6.38	6.33	6.53	6.53	6.55
17	6.33	6.38	6.33	6.53	6.53	6.55
17.1	6.33	6.38	6.33	6.53	6.53	6.55
17.1	6.33	6.38	6.33	6.53	6.53	6.55
17.1	6.33	6.38	6.34	6.53	6.53	6.55
17.1	6.33	6.38	6.34	6.53	6.53	6.55
17.2	6.33	6.38	6.34	6.53	6.53	6.55
17.2	6.33	6.38	6.34	6.54	6.53	6.55
17.2	6.33	6.38	6.34	6.54	6.53	6.55
17.2	6.33	6.38	6.34	6.54	6.53	6.55
17.3	6.33	6.38	6.34	6.54	6.53	6.55
17.3	6.33	6.38	6.34	6.54	6.53	6.55
17.3	6.33	6.38	6.34	6.54	6.53	6.55
17.3	6.33	6.38	6.34	6.54	6.53	6.55
17.4	6.33	6.38	6.34	6.54	6.53	6.55
17.4	6.33	6.38	6.34	6.54	6.53	6.55
17.4	6.33	6.38	6.34	6.54	6.53	6.55
17.5	6.33	6.38	6.34	6.54	6.53	6.55
17.5	6.33	6.38	6.34	6.54	6.53	6.55
17.5	6.33	6.38	6.34	6.54	6.53	6.55
17.5	6.33	6.38	6.34	6.54	6.53	6.55
17.6	6.33	6.38	6.34	6.54	6.53	6.55
17.6	6.33	6.38	6.34	6.54	6.53	6.55
17.6	6.33	6.38	6.34	6.54	6.53	6.55
17.6	6.33	6.38	6.34	6.54	6.53	6.55
17.7	6.33	6.38	6.34	6.54	6.53	6.55
17.7	6.33	6.38	6.34	6.54	6.53	6.55
17.7	6.33	6.38	6.34	6.54	6.53	6.55
17.7	6.33	6.38	6.34	6.54	6.53	6.55
17.8	6.33	6.38	6.34	6.54	6.53	6.55
17.8	6.33	6.38	6.34	6.54	6.53	6.55
17.8	6.33	6.38	6.34	6.54	6.53	6.55
17.9	6.33	6.38	6.34	6.54	6.53	6.55
17.9	6.33	6.38	6.34	6.54	6.53	6.55
17.9	6.33	6.38	6.34	6.54	6.53	6.55
17.9	6.33	6.38	6.34	6.54	6.53	6.55
18	6.34	6.38	6.34	6.54	6.53	6.55
18	6.34	6.38	6.34	6.54	6.53	6.55
18	6.34	6.38	6.34	6.54	6.53	6.55
18	6.34	6.38	6.34	6.54	6.53	6.55
18.1	6.34	6.38	6.34	6.54	6.53	6.55
18.1	6.34	6.38	6.34	6.54	6.53	6.55
18.1	6.34	6.38	6.34	6.54	6.54	6.55
18.1	6.34	6.38	6.34	6.54	6.54	6.55
18.2	6.34	6.38	6.34	6.54	6.54	6.55
18.2	6.34	6.38	6.34	6.54	6.54	6.55
18.2	6.34	6.38	6.34	6.55	6.54	6.55
18.3	6.34	6.39	6.34	6.55	6.54	6.55
18.3	6.34	6.39	6.34	6.55	6.54	6.55
18.3	6.34	6.39	6.34	6.55	6.54	6.55
18.3	6.34	6.39	6.34	6.55	6.54	6.55
18.4	6.34	6.39	6.34	6.55	6.54	6.56
18.4	6.34	6.39	6.34	6.55	6.54	6.56
18.4	6.34	6.39	6.34	6.55	6.54	6.56
18.5	6.34	6.39	6.34	6.55	6.54	6.56
18.5	6.34	6.39	6.34	6.55	6.54	6.56
18.5	6.34	6.39	6.34	6.55	6.54	6.56
18.5	6.34	6.39	6.34	6.55	6.54	6.56
18.6	6.34	6.39	6.34	6.55	6.54	6.56
18.6	6.34	6.39	6.34	6.55	6.54	6.56
18.6	6.34	6.39	6.34	6.55	6.54	6.56
18.7	6.34	6.39	6.34	6.55	6.54	6.56
18.7	6.34	6.39	6.34	6.55	6.54	6.56
18.7	6.34	6.39	6.34	6.55	6.54	6.56
18.7	6.34	6.39	6.34	6.55	6.54	6.56
18.8	6.34	6.39	6.34	6.55	6.54	6.56
18.8	6.34	6.39	6.34	6.55	6.54	6.56
18.8	6.34	6.39	6.34	6.55	6.54	6.56
18.8	6.34	6.39	6.34	6.55	6.54	6.56
18.9	6.34	6.39	6.34	6.55	6.54	6.56
18.9	6.34	6.39	6.34	6.55	6.54	6.56
18.9	6.34	6.39	6.34	6.55	6.54	6.56
19	6.34	6.39	6.34	6.55	6.54	6.56
19	6.34	6.39	6.34	6.55	6.54	6.56
19	6.34	6.39	6.34	6.55	6.54	6.56
19	6.34	6.39	6.34	6.55	6.54	6.56
19.1	6.34	6.39	6.34	6.55	6.54	6.56
19.1	6.34	6.39	6.34	6.55	6.54	6.56
19.1	6.34	6.39	6.34	6.55	6.54	6.56
19.1	6.34	6.39	6.34	6.55	6.54	6.56
19.2	6.34	6.39	6.34	6.55	6.54	6.56
19.2	6.34	6.39	6.34	6.55	6.54	6.56
19.2	6.34	6.39	6.34	6.55	6.54	6.56
19.2	6.34	6.39	6.35	6.55	6.54	6.56
19.3	6.34	6.39	6.35	6.55	6.54	6.56
19.3	6.34	6.39	6.35	6.55	6.54	6.56
19.3	6.34	6.39	6.35	6.55	6.54	6.56
19.3	6.34	6.39	6.35	6.55	6.54	6.56
19.4	6.34	6.39	6.35	6.55	6.54	6.56
19.4	6.34	6.39	6.35	6.55	6.54	6.56
19.4	6.34	6.39	6.35	6.55	6.54	6.56
19.4	6.34	6.39	6.35	6.55	6.54	6.56
19.5	6.34	6.39	6.35	6.55	6.54	6.56
19.5	6.34	6.39	6.35	6.55	6.54	6.56
19.5	6.34	6.39	6.35	6.55	6.54	6.56
19.6	6.34	6.39	6.35	6.55	6.54	6.56
19.6	6.35	6.39	6.35	6.55	6.54	6.56
19.6	6.35	6.39	6.35	6.55	6.54	6.56
19.6	6.35	6.39	6.35	6.55	6.55	6.56
19.7	6.35	6.39	6.35	6.55	6.55	6.56
19.7	6.35	6.39	6.35	6.55	6.55	6.56
19.7	6.35	6.39	6.35	6.55	6.55	6.56
19.7	6.35	6.39	6.35	6.55	6.55	6.56
19.8	6.35	6.39	6.35	6.55	6.55	6.56
19.8	6.35	6.39	6.35	6.55	6.55	6.56
19.8	6.35	6.39	6.35	6.55	6.55	6.56
19.8	6.35	6.39	6.35	6.55	6.55	6.56
19.9	6.35	6.39	6.35	6.55	6.55	6.56
19.9	6.35	6.39	6.35	6.55	6.55	6.56
19.9	6.35	6.39	6.35	6.55	6.55	6.56
20	6.35	6.39	6.35	6.55	6.55	6.56
20	6.35	6.39	6.35	6.55	6.55	6.56
20	6.35	6.39	6.35	6.55	6.55	6.57
20	6.35	6.39	6.35	6.55	6.55	6.57
20.1	6.35	6.39	6.35	6.55	6.55	6.57
20.1	6.35	6.39	6.35	6.55	6.55	6.57
20.1	6.35	6.39	6.35	6.55	6.55	6.57
20.1	6.35	6.39	6.35	6.55	6.55	6.57
20.2	6.35	6.39	6.35	6.55	6.55	6.57
20.2	6.35	6.39	6.35	6.55	6.55	6.57
20.2	6.35	6.39	6.35	6.55	6.55	6.57
20.3	6.35	6.39	6.35	6.55	6.55	6.57
20.3	6.35	6.39	6.35	6.55	6.55	6.57
20.3	6.35	6.39	6.35	6.55	6.55	6.57
20.3	6.35	6.39	6.35	6.55	6.55	6.57
20.4	6.35	6.39	6.35	6.55	6.55	6.57
20.4	6.35	6.39	6.35	6.55	6.55	6.57
20.4	6.35	6.39	6.35	6.55	6.55	6.57
20.4	6.35	6.39	6.35	6.55	6.55	6.57
20.5	6.35	6.39	6.35	6.55	6.55	6.57
20.5	6.35	6.39	6.35	6.55	6.55	6.57
20.5	6.35	6.39	6.35	6.55	6.55	6.57
20.6	6.35	6.39	6.35	6.56	6.55	6.57
20.6	6.35	6.39	6.35	6.56	6.55	6.57
20.6	6.35	6.39	6.35	6.56	6.55	6.57
20.6	6.35	6.39	6.35	6.56	6.55	6.57
20.7	6.35	6.39	6.35	6.56	6.55	6.57
20.7	6.35	6.4	6.35	6.56	6.55	6.57
20.7	6.35	6.4	6.35	6.56	6.55	6.57
20.7	6.35	6.4	6.35	6.56	6.55	6.57
20.8	6.35	6.4	6.35	6.56	6.55	6.57
20.8	6.35	6.4	6.35	6.56	6.55	6.57
20.8	6.35	6.4	6.35	6.56	6.55	6.57
20.8	6.35	6.4	6.35	6.56	6.55	6.57
20.9	6.35	6.4	6.35	6.56	6.55	6.57
20.9	6.35	6.4	6.35	6.56	6.55	6.57
20.9	6.35	6.4	6.35	6.56	6.55	6.57
20.9	6.35	6.4	6.35	6.56	6.55	6.57
21	6.35	6.4	6.35	6.56	6.55	6.57
21	6.35	6.4	6.35	6.56	6.55	6.57
21	6.35	6.4	6.35	6.56	6.55	6.57
21.1	6.35	6.4	6.35	6.56	6.55	6.57
21.1	6.35	6.4	6.35	6.56	6.55	6.57
21.1	6.35	6.4	6.35	6.56	6.55	6.57
21.1	6.35	6.4	6.35	6.56	6.55	6.57
21.2	6.35	6.4	6.35	6.56	6.55	6.57
21.2	6.35	6.4	6.35	6.56	6.55	6.57
21.2	6.35	6.4	6.35	6.56	6.55	6.57
21.2	6.35	6.4	6.35	6.56	6.55	6.57
21.3	6.35	6.4	6.35	6.56	6.55	6.57
21.3	6.35	6.4	6.35	6.56	6.55	6.57
21.3	6.35	6.4	6.35	6.56	6.55	6.57
21.3	6.35	6.4	6.35	6.56	6.55	6.57
21.4	6.35	6.4	6.35	6.56	6.55	6.57
21.4	6.35	6.4	6.35	6.56	6.55	6.57
21.4	6.35	6.4	6.36	6.56	6.55	6.57
21.4	6.35	6.4	6.36	6.56	6.55	6.57
21.5	6.35	6.4	6.36	6.56	6.55	6.57
21.5	6.35	6.4	6.36	6.56	6.55	6.57
21.5	6.35	6.4	6.36	6.56	6.55	6.57
21.6	6.35	6.4	6.36	6.56	6.55	6.57
21.6	6.35	6.4	6.36	6.56	6.55	6.57
21.6	6.35	6.4	6.36	6.56	6.55	6.57
21.6	6.35	6.4	6.36	6.56	6.55	6.57
21.7	6.35	6.4	6.36	6.56	6.56	6.57
21.7	6.36	6.4	6.36	6.56	6.56	6.57
21.7	6.36	6.4	6.36	6.56	6.56	6.57
21.8	6.36	6.4	6.36	6.56	6.56	6.57
21.8	6.36	6.4	6.36	6.56	6.56	6.57
21.8	6.36	6.4	6.36	6.56	6.56	6.57
21.8	6.36	6.4	6.36	6.56	6.56	6.57
21.9	6.36	6.4	6.36	6.56	6.56	6.57
21.9	6.36	6.4	6.36	6.56	6.56	6.57
21.9	6.36	6.4	6.36	6.56	6.56	6.57
22	6.36	6.4	6.36	6.56	6.56	6.57
22	6.36	6.4	6.36	6.56	6.56	6.57
22	6.36	6.4	6.36	6.56	6.56	6.57
22	6.36	6.4	6.36	6.56	6.56	6.57
22.1	6.36	6.4	6.36	6.56	6.56	6.57
22.1	6.36	6.4	6.36	6.56	6.56	6.57
22.1	6.36	6.4	6.36	6.56	6.56	6.57
22.1	6.36	6.4	6.36	6.56	6.56	6.58
22.2	6.36	6.4	6.36	6.56	6.56	6.58
22.2	6.36	6.4	6.36	6.56	6.56	6.58
22.2	6.36	6.4	6.36	6.56	6.56	6.58
22.2	6.36	6.4	6.36	6.56	6.56	6.58
22.3	6.36	6.4	6.36	6.56	6.56	6.58
22.3	6.36	6.4	6.36	6.56	6.56	6.58
22.3	6.36	6.4	6.36	6.56	6.56	6.58
22.4	6.36	6.4	6.36	6.56	6.56	6.58
22.4	6.36	6.4	6.36	6.56	6.56	6.58
22.4	6.36	6.4	6.36	6.56	6.56	6.58
22.4	6.36	6.4	6.36	6.56	6.56	6.58
22.5	6.36	6.4	6.36	6.56	6.56	6.58
22.5	6.36	6.4	6.36	6.56	6.56	6.58
22.5	6.36	6.4	6.36	6.56	6.56	6.58
22.5	6.36	6.4	6.36	6.56	6.56	6.58
22.6	6.36	6.4	6.36	6.56	6.56	6.58
22.6	6.36	6.4	6.36	6.56	6.56	6.58
22.6	6.36	6.4	6.36	6.56	6.56	6.58
22.7	6.36	6.4	6.36	6.56	6.56	6.58
22.7	6.36	6.4	6.36	6.56	6.56	6.58
22.7	6.36	6.4	6.36	6.56	6.56	6.58
22.7	6.36	6.4	6.36	6.56	6.56	6.58
22.8	6.36	6.4	6.36	6.56	6.56	6.58
22.8	6.36	6.4	6.36	6.56	6.56	6.58
22.8	6.36	6.4	6.36	6.56	6.56	6.58
22.8	6.36	6.4	6.36	6.56	6.56	6.58
22.9	6.36	6.4	6.36	6.56	6.56	6.58
22.9	6.36	6.4	6.36	6.56	6.56	6.58
22.9	6.36	6.4	6.36	6.56	6.56	6.58
22.9	6.36	6.4	6.36	6.56	6.56	6.58
23	6.36	6.4	6.36	6.56	6.56	6.58
23	6.36	6.4	6.36	6.56	6.56	6.58
23	6.36	6.4	6.36	6.56	6.56	6.58
23.1	6.36	6.4	6.36	6.56	6.56	6.58
23.1	6.36	6.4	6.36	6.57	6.56	6.58
23.1	6.36	6.4	6.36	6.57	6.56	6.58
23.1	6.36	6.4	6.36	6.57	6.56	6.58
23.2	6.36	6.4	6.36	6.57	6.56	6.58
23.2	6.36	6.4	6.36	6.57	6.56	6.58
23.2	6.36	6.4	6.36	6.57	6.56	6.58
23.2	6.36	6.4	6.36	6.57	6.56	6.58
23.3	6.36	6.4	6.36	6.57	6.56	6.58
23.3	6.36	6.4	6.36	6.57	6.56	6.58
23.3	6.36	6.4	6.36	6.57	6.56	6.58
23.4	6.36	6.4	6.36	6.57	6.56	6.58
23.4	6.36	6.4	6.36	6.57	6.56	6.58
23.4	6.36	6.4	6.36	6.57	6.56	6.58
23.4	6.36	6.4	6.36	6.57	6.56	6.58
23.5	6.36	6.4	6.36	6.57	6.56	6.58
23.5	6.36	6.4	6.36	6.57	6.56	6.58
23.5	6.36	6.4	6.36	6.57	6.56	6.58
23.6	6.36	6.4	6.36	6.57	6.56	6.58
23.6	6.36	6.4	6.36	6.57	6.56	6.58
23.6	6.36	6.4	6.36	6.57	6.56	6.58
23.6	6.36	6.4	6.36	6.57	6.56	6.58
23.7	6.36	6.4	6.36	6.57	6.56	6.58
23.7	6.36	6.41	6.36	6.57	6.56	6.58
23.7	6.36	6.41	6.36	6.57	6.56	6.58
23.8	6.36	6.41	6.36	6.57	6.56	6.58
23.8	6.36	6.41	6.36	6.57	6.56	6.58
23.8	6.36	6.41	6.36	6.57	6.56	6.58
23.8	6.36	6.41	6.36	6.57	6.56	6.58
23.9	6.36	6.41	6.36	6.57	6.56	6.58
23.9	6.36	6.41	6.36	6.57	6.56	6.58
23.9	6.36	6.41	6.36	6.57	6.56	6.58
23.9	6.36	6.41	6.36	6.57	6.56	6.58
24	6.36	6.41	6.36	6.57	6.56	6.58
24	6.36	6.41	6.36	6.57	6.56	6.58
24	6.36	6.41	6.36	6.57	6.56	6.58
24.1	6.36	6.41	6.36	6.57	6.56	6.58
24.1	6.36	6.41	6.36	6.57	6.56	6.58
24.1	6.36	6.41	6.36	6.57	6.56	6.58
24.1	6.36	6.41	6.36	6.57	6.56	6.58
24.2	6.36	6.41	6.36	6.57	6.56	6.58
24.2	6.36	6.41	6.36	6.57	6.56	6.58
24.2	6.36	6.41	6.36	6.57	6.56	6.58
24.3	6.36	6.41	6.36	6.57	6.56	6.58
24.3	6.36	6.41	6.36	6.57	6.56	6.58
24.3	6.36	6.41	6.36	6.57	6.56	6.58
24.3	6.36	6.41	6.36	6.57	6.56	6.58
24.4	6.36	6.41	6.36	6.57	6.56	6.58
24.4	6.36	6.41	6.36	6.57	6.56	6.58
24.4	6.36	6.41	6.36	6.57	6.56	6.58
24.4	6.36	6.41	6.36	6.57	6.56	6.58
24.5	6.36	6.41	6.36	6.57	6.56	6.58
24.5	6.36	6.41	6.36	6.57	6.56	6.58
24.5	6.36	6.41	6.36	6.57	6.56	6.58
24.5	6.36	6.41	6.36	6.57	6.56	6.58
24.6	6.36	6.41	6.36	6.57	6.56	6.58
24.6	6.36	6.41	6.36	6.57	6.56	6.58
24.6	6.36	6.41	6.36	6.57	6.56	6.58
24.7	6.36	6.41	6.36	6.57	6.56	6.58
24.7	6.36	6.41	6.36	6.57	6.56	6.58
24.7	6.36	6.41	6.36	6.57	6.57	6.58
24.7	6.36	6.41	6.36	6.57	6.57	6.58
24.8	6.36	6.41	6.36	6.57	6.57	6.58
24.8	6.36	6.41	6.36	6.57	6.57	6.58
24.8	6.36	6.41	6.36	6.57	6.57	6.58
24.8	6.36	6.41	6.36	6.57	6.57	6.58
24.9	6.36	6.41	6.36	6.57	6.57	6.58
24.9	6.36	6.41	6.36	6.57	6.57	6.58
24.9	6.36	6.41	6.36	6.57	6.57	6.58
25	6.36	6.41	6.36	6.57	6.57	6.58
25	6.36	6.41	6.36	6.57	6.57	6.58
25	6.36	6.41	6.36	6.57	6.57	6.58
25	6.36	6.41	6.36	6.57	6.57	6.58
25.1	6.36	6.41	6.36	6.57	6.57	6.58
25.1	6.36	6.41	6.36	6.57	6.57	6.58
25.1	6.36	6.41	6.36	6.57	6.57	6.58
25.1	6.36	6.41	6.36	6.57	6.57	6.58
25.2	6.36	6.41	6.36	6.57	6.57	6.58
25.2	6.36	6.41	6.36	6.57	6.57	6.58
25.2	6.36	6.41	6.36	6.57	6.57	6.58
25.3	6.36	6.41	6.36	6.57	6.57	6.58
25.3	6.36	6.41	6.36	6.57	6.57	6.58
25.3	6.36	6.41	6.36	6.57	6.57	6.58
25.3	6.36	6.41	6.36	6.57	6.57	6.58
25.4	6.36	6.41	6.36	6.57	6.57	6.58
25.4	6.36	6.41	6.36	6.57	6.57	6.58
25.4	6.36	6.41	6.36	6.57	6.57	6.58
25.4	6.36	6.41	6.36	6.57	6.57	6.58
25.5	6.36	6.41	6.36	6.57	6.57	6.58
25.6	6.36	6.41	6.36	6.57	6.57	6.58
25.6	6.36	6.41	6.36	6.57	6.57	6.58
25.6	6.36	6.41	6.36	6.57	6.57	6.58
25.7	6.36	6.41	6.36	6.57	6.57	6.58
25.7	6.36	6.41	6.36	6.57	6.57	6.58
25.7	6.36	6.41	6.36	6.57	6.57	6.58
25.7	6.36	6.41	6.36	6.57	6.57	6.58
25.8	6.37	6.41	6.36	6.57	6.57	6.58
25.8	6.37	6.41	6.36	6.57	6.57	6.58
25.8	6.37	6.41	6.36	6.57	6.57	6.58
25.8	6.37	6.41	6.36	6.57	6.57	6.58
25.9	6.37	6.41	6.36	6.57	6.57	6.58
25.9	6.37	6.41	6.36	6.57	6.57	6.58
26	6.37	6.41	6.36	6.57	6.57	6.58
26	6.37	6.41	6.36	6.57	6.57	6.58
26.1	6.37	6.41	6.36	6.57	6.57	6.58
26.1	6.37	6.41	6.36	6.57	6.57	6.58
26.1	6.37	6.41	6.36	6.57	6.57	6.58
26.1	6.37	6.41	6.36	6.57	6.57	6.58
26.2	6.37	6.41	6.36	6.57	6.57	6.58
26.2	6.37	6.41	6.36	6.57	6.57	6.58
26.2	6.37	6.41	6.36	6.57	6.57	6.58
26.2	6.37	6.41	6.36	6.57	6.57	6.58
26.3	6.37	6.41	6.37	6.57	6.57	6.58
26.3	6.37	6.41	6.37	6.57	6.57	6.58
26.3	6.37	6.41	6.37	6.57	6.57	6.58
26.3	6.37	6.41	6.37	6.57	6.57	6.58
26.4	6.37	6.41	6.37	6.57	6.57	6.58
26.4	6.37	6.41	6.37	6.57	6.57	6.58
26.4	6.37	6.41	6.37	6.57	6.57	6.58
26.5	6.37	6.41	6.37	6.57	6.57	6.58
26.5	6.37	6.41	6.37	6.57	6.57	6.58
26.5	6.37	6.41	6.37	6.57	6.57	6.58
26.5	6.37	6.41	6.37	6.57	6.57	6.58
26.6	6.37	6.41	6.37	6.57	6.57	6.58
26.6	6.37	6.41	6.37	6.57	6.57	6.58
26.6	6.37	6.41	6.37	6.57	6.57	6.58
26.6	6.37	6.41	6.37	6.57	6.57	6.58
26.7	6.37	6.41	6.37	6.57	6.57	6.58
26.7	6.37	6.41	6.37	6.57	6.57	6.58
26.7	6.37	6.41	6.37	6.57	6.57	6.58
26.7	6.37	6.41	6.37	6.57	6.57	6.59
26.8	6.37	6.41	6.37	6.57	6.57	6.59
26.8	6.37	6.41	6.37	6.57	6.57	6.59
26.8	6.37	6.41	6.37	6.57	6.57	6.59
26.8	6.37	6.41	6.37	6.57	6.57	6.59
26.9	6.37	6.41	6.37	6.57	6.57	6.59
26.9	6.37	6.41	6.37	6.57	6.57	6.59
26.9	6.37	6.41	6.37	6.57	6.57	6.59
27	6.37	6.41	6.37	6.57	6.57	6.59
27	6.37	6.41	6.37	6.57	6.57	6.59
27	6.37	6.41	6.37	6.57	6.57	6.59
27	6.37	6.41	6.37	6.57	6.57	6.59
27.1	6.37	6.41	6.37	6.57	6.57	6.59
27.1	6.37	6.41	6.37	6.57	6.57	6.59
27.1	6.37	6.41	6.37	6.57	6.57	6.59
27.1	6.37	6.41	6.37	6.57	6.57	6.59
27.2	6.37	6.41	6.37	6.57	6.57	6.59
27.2	6.37	6.41	6.37	6.57	6.57	6.59
27.2	6.37	6.41	6.37	6.57	6.57	6.59
27.2	6.37	6.41	6.37	6.57	6.57	6.59
27.3	6.37	6.41	6.37	6.57	6.57	6.59
27.3	6.37	6.41	6.37	6.57	6.57	6.59
27.3	6.37	6.41	6.37	6.57	6.57	6.59
27.3	6.37	6.41	6.37	6.57	6.57	6.59
27.4	6.37	6.41	6.37	6.57	6.57	6.59
27.4	6.37	6.41	6.37	6.57	6.57	6.59
27.4	6.37	6.41	6.37	6.57	6.57	6.59
27.5	6.37	6.41	6.37	6.57	6.57	6.59
27.5	6.37	6.41	6.37	6.57	6.57	6.59
27.5	6.37	6.41	6.37	6.57	6.57	6.59
27.5	6.37	6.41	6.37	6.57	6.57	6.59
27.6	6.37	6.41	6.37	6.57	6.57	6.59
27.6	6.37	6.41	6.37	6.57	6.57	6.59
27.6	6.37	6.41	6.37	6.57	6.57	6.59
27.6	6.37	6.41	6.37	6.57	6.57	6.59
27.7	6.37	6.41	6.37	6.57	6.57	6.59
27.7	6.37	6.41	6.37	6.57	6.57	6.59
27.7	6.37	6.41	6.37	6.57	6.57	6.59
27.7	6.37	6.41	6.37	6.57	6.57	6.59
27.8	6.37	6.41	6.37	6.57	6.57	6.59
27.9	6.37	6.41	6.37	6.57	6.57	6.59
27.9	6.37	6.41	6.37	6.57	6.57	6.59
27.9	6.37	6.41	6.37	6.57	6.57	6.59
27.9	6.37	6.41	6.37	6.57	6.57	6.59
28	6.37	6.41	6.37	6.57	6.57	6.59
28	6.37	6.41	6.37	6.57	6.57	6.59
28	6.37	6.41	6.37	6.57	6.57	6.59
28.1	6.37	6.41	6.37	6.57	6.57	6.59
28.1	6.37	6.41	6.37	6.57	6.57	6.59
28.1	6.37	6.41	6.37	6.57	6.57	6.59
28.1	6.37	6.41	6.37	6.57	6.57	6.59
28.2	6.37	6.41	6.37	6.57	6.57	6.59
28.2	6.37	6.41	6.37	6.57	6.57	6.59
28.2	6.37	6.41	6.37	6.57	6.57	6.59
28.2	6.37	6.41	6.37	6.57	6.57	6.59
28.3	6.37	6.41	6.37	6.57	6.57	6.59
28.3	6.37	6.41	6.37	6.57	6.57	6.59
28.3	6.37	6.41	6.37	6.57	6.57	6.59
28.3	6.37	6.41	6.37	6.57	6.57	6.59
28.4	6.37	6.41	6.37	6.57	6.57	6.59
28.4	6.37	6.41	6.37	6.57	6.57	6.59
28.4	6.37	6.41	6.37	6.57	6.57	6.59
28.4	6.37	6.41	6.37	6.57	6.57	6.59
28.5	6.37	6.41	6.37	6.57	6.57	6.59
28.5	6.37	6.41	6.37	6.57	6.57	6.59
28.5	6.37	6.41	6.37	6.57	6.57	6.59
28.5	6.37	6.41	6.37	6.57	6.57	6.59
28.6	6.37	6.41	6.37	6.57	6.57	6.59
28.6	6.37	6.41	6.37	6.57	6.57	6.59
28.6	6.37	6.41	6.37	6.57	6.57	6.59
28.6	6.37	6.41	6.37	6.57	6.57	6.59
28.7	6.37	6.41	6.37	6.57	6.57	6.59
28.7	6.37	6.41	6.37	6.57	6.57	6.59
28.7	6.37	6.41	6.37	6.57	6.57	6.59
28.8	6.37	6.41	6.37	6.57	6.57	6.59
28.8	6.37	6.41	6.37	6.57	6.57	6.59
28.8	6.37	6.41	6.37	6.57	6.57	6.59
28.8	6.37	6.41	6.37	6.57	6.57	6.59
28.9	6.37	6.41	6.37	6.57	6.57	6.59
28.9	6.37	6.41	6.37	6.57	6.57	6.59
28.9	6.37	6.41	6.37	6.57	6.57	6.59
28.9	6.37	6.41	6.37	6.57	6.57	6.59
29	6.37	6.41	6.37	6.57	6.57	6.59
29	6.37	6.41	6.37	6.57	6.57	6.59
29	6.37	6.41	6.37	6.57	6.57	6.59
29	6.37	6.41	6.37	6.57	6.57	6.59
29.1	6.37	6.41	6.37	6.57	6.57	6.59
29.1	6.37	6.41	6.37	6.57	6.57	6.59
29.1	6.37	6.41	6.37	6.57	6.57	6.59
29.2	6.37	6.41	6.37	6.58	6.57	6.59
29.2	6.37	6.41	6.37	6.58	6.57	6.59
29.2	6.37	6.41	6.37	6.58	6.57	6.59
29.2	6.37	6.41	6.37	6.58	6.57	6.59
29.3	6.37	6.41	6.37	6.58	6.57	6.59
29.3	6.37	6.41	6.37	6.58	6.57	6.59
29.3	6.37	6.41	6.37	6.58	6.57	6.59
29.3	6.37	6.41	6.37	6.58	6.57	6.59
29.4	6.37	6.41	6.37	6.58	6.57	6.59
29.4	6.37	6.41	6.37	6.58	6.57	6.59
29.4	6.37	6.41	6.37	6.58	6.57	6.59
29.4	6.37	6.41	6.37	6.58	6.57	6.59
29.5	6.37	6.41	6.37	6.58	6.57	6.59
29.5	6.37	6.41	6.37	6.58	6.57	6.59
29.5	6.37	6.41	6.37	6.58	6.57	6.59
29.5	6.37	6.41	6.37	6.58	6.57	6.59
29.6	6.37	6.41	6.37	6.58	6.57	6.59
29.6	6.37	6.41	6.37	6.58	6.57	6.59
29.6	6.37	6.41	6.37	6.58	6.57	6.59
29.7	6.37	6.41	6.37	6.58	6.57	6.59
29.7	6.37	6.41	6.37	6.58	6.57	6.59
29.7	6.37	6.41	6.37	6.58	6.57	6.59
29.7	6.37	6.41	6.37	6.58	6.57	6.59
29.8	6.37	6.41	6.37	6.58	6.57	6.59
29.8	6.37	6.41	6.37	6.58	6.57	6.59
29.8	6.37	6.41	6.37	6.58	6.57	6.59
29.8	6.37	6.41	6.37	6.58	6.57	6.59
29.9	6.37	6.41	6.37	6.58	6.57	6.59
29.9	6.37	6.41	6.37	6.58	6.57	6.59
29.9	6.37	6.41	6.37	6.58	6.57	6.59
29.9	6.37	6.41	6.37	6.58	6.57	6.59
30	6.37	6.41	6.37	6.58	6.57	6.59
30	6.37	6.41	6.37	6.58	6.57	6.59
30	6.37	6.41	6.37	6.58	6.57	6.59
30	6.37	6.41	6.37	6.58	6.57	6.59
30.1	6.37	6.41	6.37	6.58	6.57	6.59
30.1	6.37	6.41	6.37	6.58	6.57	6.59
30.1	6.37	6.41	6.37	6.58	6.57	6.59
30.1	6.37	6.41	6.37	6.58	6.57	6.59
30.2	6.37	6.41	6.37	6.58	6.57	6.59
30.2	6.37	6.41	6.37	6.58	6.57	6.59
30.2	6.37	6.41	6.37	6.58	6.57	6.59
30.3	6.37	6.41	6.37	6.58	6.57	6.59
30.3	6.37	6.41	6.37	6.58	6.57	6.59
30.3	6.37	6.41	6.37	6.58	6.57	6.59
30.3	6.37	6.41	6.37	6.58	6.57	6.59
30.4	6.37	6.41	6.37	6.58	6.57	6.59
30.4	6.37	6.41	6.37	6.58	6.57	6.59
30.4	6.37	6.41	6.37	6.58	6.57	6.59
30.4	6.37	6.41	6.37	6.58	6.57	6.59
30.5	6.37	6.42	6.37	6.58	6.57	6.59
30.5	6.37	6.42	6.37	6.58	6.57	6.59
30.5	6.37	6.42	6.37	6.58	6.57	6.59
30.5	6.37	6.42	6.37	6.58	6.57	6.59
30.6	6.37	6.42	6.37	6.58	6.57	6.59
30.6	6.37	6.42	6.37	6.58	6.57	6.59
30.6	6.37	6.42	6.37	6.58	6.57	6.59
30.6	6.37	6.42	6.37	6.58	6.57	6.59
30.7	6.37	6.42	6.37	6.58	6.57	6.59
30.7	6.37	6.42	6.37	6.58	6.57	6.59
30.7	6.37	6.42	6.37	6.58	6.57	6.59
30.7	6.37	6.42	6.37	6.58	6.57	6.59
30.8	6.37	6.42	6.37	6.58	6.57	6.59
30.8	6.37	6.42	6.37	6.58	6.57	6.59
30.8	6.37	6.42	6.37	6.58	6.57	6.59
30.8	6.37	6.42	6.37	6.58	6.57	6.59
30.9	6.37	6.42	6.37	6.58	6.57	6.59
31	6.37	6.42	6.37	6.58	6.57	6.59
31	6.37	6.42	6.37	6.58	6.57	6.59
31.1	6.37	6.42	6.37	6.58	6.57	6.59
31.1	6.37	6.42	6.37	6.58	6.57	6.59
31.1	6.37	6.42	6.37	6.58	6.57	6.59
31.2	6.37	6.42	6.37	6.58	6.57	6.59
31.2	6.37	6.42	6.37	6.58	6.57	6.59
31.2	6.37	6.42	6.37	6.58	6.57	6.59
31.2	6.37	6.42	6.37	6.58	6.57	6.59
31.3	6.37	6.42	6.37	6.58	6.57	6.59
31.3	6.37	6.42	6.37	6.58	6.57	6.59
31.3	6.37	6.42	6.37	6.58	6.57	6.59
31.3	6.37	6.42	6.37	6.58	6.57	6.59
31.4	6.37	6.42	6.37	6.58	6.57	6.59
31.4	6.37	6.42	6.37	6.58	6.57	6.59
31.4	6.37	6.42	6.37	6.58	6.57	6.59
31.4	6.37	6.42	6.37	6.58	6.57	6.59
31.5	6.37	6.42	6.37	6.58	6.57	6.59
31.5	6.37	6.42	6.37	6.58	6.57	6.59
31.5	6.37	6.42	6.37	6.58	6.57	6.59
31.5	6.37	6.42	6.37	6.58	6.57	6.59
31.6	6.37	6.42	6.37	6.58	6.57	6.59
31.6	6.37	6.42	6.37	6.58	6.57	6.59
31.6	6.37	6.42	6.37	6.58	6.57	6.59
31.6	6.37	6.42	6.37	6.58	6.57	6.59
31.7	6.37	6.42	6.37	6.58	6.57	6.59
31.7	6.37	6.42	6.37	6.58	6.57	6.59
31.7	6.37	6.42	6.37	6.58	6.57	6.59
31.8	6.37	6.42	6.37	6.58	6.57	6.59
31.8	6.37	6.42	6.37	6.58	6.57	6.59
31.8	6.37	6.42	6.37	6.58	6.57	6.59
31.8	6.37	6.42	6.37	6.58	6.57	6.59
31.9	6.37	6.42	6.37	6.58	6.57	6.59
31.9	6.37	6.42	6.37	6.58	6.57	6.59
31.9	6.37	6.42	6.37	6.58	6.57	6.59
31.9	6.37	6.42	6.37	6.58	6.57	6.59
32	6.37	6.42	6.37	6.58	6.57	6.59
32	6.37	6.42	6.37	6.58	6.57	6.59
32	6.37	6.42	6.37	6.58	6.57	6.59
32	6.37	6.42	6.37	6.58	6.57	6.59
32.1	6.37	6.42	6.37	6.58	6.57	6.59
32.1	6.37	6.42	6.37	6.58	6.57	6.59
32.1	6.37	6.42	6.37	6.58	6.57	6.59
32.1	6.37	6.42	6.37	6.58	6.57	6.59
32.2	6.37	6.42	6.37	6.58	6.57	6.59
32.2	6.37	6.42	6.37	6.58	6.57	6.59
32.2	6.37	6.42	6.37	6.58	6.57	6.59
32.2	6.37	6.42	6.37	6.58	6.57	6.59
32.3	6.37	6.42	6.37	6.58	6.57	6.59
32.3	6.37	6.42	6.37	6.58	6.57	6.59
32.3	6.37	6.42	6.37	6.58	6.57	6.59
32.3	6.37	6.42	6.37	6.58	6.57	6.59
32.4	6.37	6.42	6.37	6.58	6.57	6.59
32.4	6.37	6.42	6.37	6.58	6.57	6.59
32.4	6.37	6.42	6.37	6.58	6.57	6.59
32.5	6.37	6.42	6.37	6.58	6.57	6.59
32.5	6.37	6.42	6.37	6.58	6.57	6.59
32.5	6.37	6.42	6.37	6.58	6.57	6.59
32.5	6.37	6.42	6.37	6.58	6.57	6.59
32.6	6.37	6.42	6.37	6.58	6.57	6.59
32.6	6.37	6.42	6.37	6.58	6.57	6.59
32.6	6.37	6.42	6.37	6.58	6.57	6.59
32.6	6.37	6.42	6.37	6.58	6.58	6.59
32.7	6.37	6.42	6.37	6.58	6.58	6.59
32.7	6.37	6.42	6.37	6.58	6.58	6.59
32.7	6.37	6.42	6.37	6.58	6.58	6.59
32.7	6.37	6.42	6.37	6.58	6.58	6.59
32.8	6.37	6.42	6.37	6.58	6.58	6.59
32.8	6.37	6.42	6.37	6.58	6.58	6.59
32.8	6.37	6.42	6.37	6.58	6.58	6.59
32.8	6.37	6.42	6.37	6.58	6.58	6.59
32.9	6.37	6.42	6.37	6.58	6.58	6.59
32.9	6.37	6.42	6.37	6.58	6.58	6.59
32.9	6.37	6.42	6.37	6.58	6.58	6.59
32.9	6.37	6.42	6.37	6.58	6.58	6.59
33	6.37	6.42	6.37	6.58	6.58	6.59
33	6.37	6.42	6.37	6.58	6.58	6.59
33	6.37	6.42	6.37	6.58	6.58	6.59
33	6.37	6.42	6.37	6.58	6.58	6.59
33.1	6.37	6.42	6.37	6.58	6.58	6.59
33.1	6.37	6.42	6.37	6.58	6.58	6.59
33.1	6.37	6.42	6.37	6.58	6.58	6.59
33.2	6.37	6.42	6.37	6.58	6.58	6.59
33.2	6.37	6.42	6.37	6.58	6.58	6.59
33.2	6.37	6.42	6.37	6.58	6.58	6.59
33.2	6.37	6.42	6.37	6.58	6.58	6.59
33.3	6.37	6.42	6.37	6.58	6.58	6.59
33.3	6.37	6.42	6.37	6.58	6.58	6.59
33.3	6.37	6.42	6.37	6.58	6.58	6.59
33.3	6.37	6.42	6.37	6.58	6.58	6.59
33.4	6.37	6.42	6.37	6.58	6.58	6.59
33.4	6.37	6.42	6.37	6.58	6.58	6.59
33.4	6.37	6.42	6.37	6.58	6.58	6.59
33.4	6.37	6.42	6.37	6.58	6.58	6.59
33.5	6.37	6.42	6.37	6.58	6.58	6.59
33.5	6.37	6.42	6.37	6.58	6.58	6.59
33.5	6.37	6.42	6.37	6.58	6.58	6.59
33.5	6.37	6.42	6.37	6.58	6.58	6.59
33.6	6.37	6.42	6.37	6.58	6.58	6.59
33.6	6.37	6.42	6.37	6.58	6.58	6.59
33.6	6.37	6.42	6.37	6.58	6.58	6.59
33.6	6.37	6.42	6.37	6.58	6.58	6.59
33.7	6.37	6.42	6.37	6.58	6.58	6.59
33.7	6.37	6.42	6.37	6.58	6.58	6.59
33.7	6.37	6.42	6.37	6.58	6.58	6.59
33.7	6.37	6.42	6.37	6.58	6.58	6.59
33.8	6.37	6.42	6.37	6.58	6.58	6.59
33.8	6.37	6.42	6.37	6.58	6.58	6.59
33.8	6.37	6.42	6.37	6.58	6.58	6.59
33.9	6.37	6.42	6.37	6.58	6.58	6.59
33.9	6.37	6.42	6.37	6.58	6.58	6.59
33.9	6.37	6.42	6.37	6.58	6.58	6.59
33.9	6.37	6.42	6.37	6.58	6.58	6.59
34	6.37	6.42	6.37	6.58	6.58	6.59
34	6.37	6.42	6.37	6.58	6.58	6.59
34	6.37	6.42	6.37	6.58	6.58	6.59
34	6.37	6.42	6.37	6.58	6.58	6.59
34.1	6.37	6.42	6.37	6.58	6.58	6.59
34.1	6.37	6.42	6.37	6.58	6.58	6.59
34.1	6.37	6.42	6.37	6.58	6.58	6.59
34.1	6.37	6.42	6.37	6.58	6.58	6.59
34.2	6.37	6.42	6.37	6.58	6.58	6.59
34.2	6.37	6.42	6.37	6.58	6.58	6.59
34.2	6.37	6.42	6.37	6.58	6.58	6.59
34.2	6.37	6.42	6.37	6.58	6.58	6.59
34.3	6.37	6.42	6.37	6.58	6.58	6.59
34.3	6.37	6.42	6.37	6.58	6.58	6.59
34.3	6.37	6.42	6.37	6.58	6.58	6.59
34.3	6.37	6.42	6.37	6.58	6.58	6.59
34.4	6.37	6.42	6.37	6.58	6.58	6.59
34.4	6.37	6.42	6.37	6.58	6.58	6.59
34.4	6.37	6.42	6.37	6.58	6.58	6.59
34.4	6.37	6.42	6.37	6.58	6.58	6.59
34.5	6.37	6.42	6.37	6.58	6.58	6.59
34.5	6.37	6.42	6.37	6.58	6.58	6.59
34.5	6.37	6.42	6.37	6.58	6.58	6.59
34.5	6.37	6.42	6.37	6.58	6.58	6.59
34.6	6.37	6.42	6.37	6.58	6.58	6.59
34.6	6.37	6.42	6.37	6.58	6.58	6.59
34.6	6.37	6.42	6.37	6.58	6.58	6.59
34.7	6.37	6.42	6.37	6.58	6.58	6.59
34.7	6.37	6.42	6.37	6.58	6.58	6.59
34.7	6.37	6.42	6.37	6.58	6.58	6.59
34.7	6.37	6.42	6.37	6.58	6.58	6.59
34.8	6.37	6.42	6.37	6.58	6.58	6.59
34.8	6.37	6.42	6.37	6.58	6.58	6.59
34.8	6.37	6.42	6.37	6.58	6.58	6.59
34.8	6.37	6.42	6.37	6.58	6.58	6.59
34.9	6.37	6.42	6.37	6.58	6.58	6.59
34.9	6.37	6.42	6.37	6.58	6.58	6.59
34.9	6.37	6.42	6.37	6.58	6.58	6.59
34.9	6.37	6.42	6.37	6.58	6.58	6.59
35	6.37	6.42	6.37	6.58	6.58	6.59
35	6.37	6.42	6.37	6.58	6.58	6.59
35	6.37	6.42	6.37	6.58	6.58	6.59
35	6.37	6.42	6.37	6.58	6.58	6.59
35.1	6.37	6.42	6.37	6.58	6.58	6.59
35.1	6.37	6.42	6.37	6.58	6.58	6.59
35.1	6.37	6.42	6.37	6.58	6.58	6.59
35.1	6.37	6.42	6.37	6.58	6.58	6.59
35.2	6.37	6.42	6.37	6.58	6.58	6.59
35.2	6.37	6.42	6.37	6.58	6.58	6.59
35.2	6.37	6.42	6.37	6.58	6.58	6.59
35.3	6.37	6.42	6.37	6.58	6.58	6.59
35.3	6.37	6.42	6.37	6.58	6.58	6.59
35.3	6.37	6.42	6.37	6.58	6.58	6.59
35.3	6.37	6.42	6.37	6.58	6.58	6.59
35.4	6.37	6.42	6.37	6.58	6.58	6.59
35.4	6.37	6.42	6.37	6.58	6.58	6.59
35.4	6.37	6.42	6.37	6.58	6.58	6.59
35.4	6.37	6.42	6.37	6.58	6.58	6.59
35.5	6.37	6.42	6.37	6.58	6.58	6.59
35.5	6.37	6.42	6.37	6.58	6.58	6.59
35.5	6.37	6.42	6.37	6.58	6.58	6.59
35.5	6.37	6.42	6.37	6.58	6.58	6.59
35.6	6.37	6.42	6.37	6.58	6.58	6.59
35.6	6.37	6.42	6.37	6.58	6.58	6.59
35.6	6.37	6.42	6.37	6.58	6.58	6.59
35.6	6.37	6.42	6.37	6.58	6.58	6.59
35.7	6.37	6.42	6.37	6.58	6.58	6.59
35.7	6.37	6.42	6.37	6.58	6.58	6.59
35.7	6.37	6.42	6.37	6.58	6.58	6.59
35.7	6.37	6.42	6.37	6.58	6.58	6.59
35.8	6.37	6.42	6.37	6.58	6.58	6.59
35.8	6.37	6.42	6.37	6.58	6.58	6.59
35.8	6.37	6.42	6.37	6.58	6.58	6.59
35.9	6.37	6.42	6.37	6.58	6.58	6.59
35.9	6.37	6.42	6.37	6.58	6.58	6.59
35.9	6.37	6.42	6.37	6.58	6.58	6.59
35.9	6.37	6.42	6.37	6.58	6.58	6.59
36	6.37	6.42	6.37	6.58	6.58	6.59
36	6.37	6.42	6.37	6.58	6.58	6.59
36	6.37	6.42	6.37	6.58	6.58	6.59
36	6.37	6.42	6.37	6.58	6.58	6.59
36.1	6.37	6.42	6.37	6.58	6.58	6.59
36.1	6.37	6.42	6.37	6.58	6.58	6.59
36.1	6.37	6.42	6.37	6.58	6.58	6.59
36.1	6.37	6.42	6.37	6.58	6.58	6.59
36.2	6.37	6.42	6.37	6.58	6.58	6.59
36.2	6.37	6.42	6.37	6.58	6.58	6.59
36.2	6.37	6.42	6.37	6.58	6.58	6.59
36.2	6.37	6.42	6.37	6.58	6.58	6.59
36.3	6.37	6.42	6.37	6.58	6.58	6.59
36.3	6.37	6.42	6.37	6.58	6.58	6.59
36.3	6.37	6.42	6.37	6.58	6.58	6.59
36.3	6.37	6.42	6.37	6.58	6.58	6.59
36.4	6.37	6.42	6.37	6.58	6.58	6.59
36.4	6.37	6.42	6.37	6.58	6.58	6.59
36.4	6.37	6.42	6.37	6.58	6.58	6.59
36.4	6.37	6.42	6.37	6.58	6.58	6.59
36.5	6.37	6.42	6.37	6.58	6.58	6.59
36.5	6.37	6.42	6.37	6.58	6.58	6.59
36.5	6.37	6.42	6.37	6.58	6.58	6.59
36.5	6.37	6.42	6.37	6.58	6.58	6.59
36.6	6.37	6.42	6.37	6.58	6.58	6.59
36.6	6.37	6.42	6.37	6.58	6.58	6.59
36.6	6.37	6.42	6.37	6.58	6.58	6.59
36.7	6.37	6.42	6.37	6.58	6.58	6.59
36.7	6.37	6.42	6.37	6.58	6.58	6.59
36.7	6.37	6.42	6.37	6.58	6.58	6.59
36.7	6.37	6.42	6.37	6.58	6.58	6.59
36.8	6.37	6.42	6.37	6.58	6.58	6.59
36.8	6.37	6.42	6.37	6.58	6.58	6.59
36.8	6.37	6.42	6.37	6.58	6.58	6.59
36.8	6.37	6.42	6.37	6.58	6.58	6.59
36.9	6.37	6.42	6.37	6.58	6.58	6.59
36.9	6.37	6.42	6.37	6.58	6.58	6.59
36.9	6.37	6.42	6.37	6.58	6.58	6.59
36.9	6.37	6.42	6.37	6.58	6.58	6.59
37	6.37	6.42	6.37	6.58	6.58	6.59
37	6.37	6.42	6.37	6.58	6.58	6.59
37	6.37	6.42	6.37	6.58	6.58	6.59
37	6.37	6.42	6.37	6.58	6.58	6.59
37.1	6.37	6.42	6.37	6.58	6.58	6.59
37.1	6.37	6.42	6.37	6.58	6.58	6.59
37.1	6.37	6.42	6.37	6.58	6.58	6.59
37.1	6.37	6.42	6.37	6.58	6.58	6.59
37.2	6.37	6.42	6.37	6.58	6.58	6.59
37.2	6.38	6.42	6.37	6.58	6.58	6.59
37.2	6.38	6.42	6.37	6.58	6.58	6.59
37.2	6.38	6.42	6.37	6.58	6.58	6.59
37.3	6.38	6.42	6.37	6.58	6.58	6.59
37.3	6.38	6.42	6.37	6.58	6.58	6.59
37.3	6.38	6.42	6.37	6.58	6.58	6.59
37.3	6.38	6.42	6.37	6.58	6.58	6.59
37.4	6.38	6.42	6.37	6.58	6.58	6.59
37.4	6.38	6.42	6.37	6.58	6.58	6.59
37.4	6.38	6.42	6.37	6.58	6.58	6.59
37.5	6.38	6.42	6.37	6.58	6.58	6.59
37.5	6.38	6.42	6.37	6.58	6.58	6.59
37.5	6.38	6.42	6.37	6.58	6.58	6.59
37.5	6.38	6.42	6.37	6.58	6.58	6.59
37.6	6.38	6.42	6.37	6.58	6.58	6.59
37.6	6.38	6.42	6.37	6.58	6.58	6.59
37.6	6.38	6.42	6.37	6.58	6.58	6.59
37.6	6.38	6.42	6.37	6.58	6.58	6.59
37.7	6.38	6.42	6.37	6.58	6.58	6.59
37.7	6.38	6.42	6.37	6.58	6.58	6.59
37.7	6.38	6.42	6.37	6.58	6.58	6.59
37.7	6.38	6.42	6.37	6.58	6.58	6.59
37.8	6.38	6.42	6.37	6.58	6.58	6.59
37.8	6.38	6.42	6.37	6.58	6.58	6.59
37.8	6.38	6.42	6.37	6.58	6.58	6.59
37.8	6.38	6.42	6.37	6.58	6.58	6.59
37.9	6.38	6.42	6.37	6.58	6.58	6.59
37.9	6.38	6.42	6.37	6.58	6.58	6.59
37.9	6.38	6.42	6.37	6.58	6.58	6.59
37.9	6.38	6.42	6.37	6.58	6.58	6.59
38	6.38	6.42	6.37	6.58	6.58	6.59
38	6.38	6.42	6.37	6.58	6.58	6.59
38	6.38	6.42	6.37	6.58	6.58	6.59
38	6.38	6.42	6.37	6.58	6.58	6.59
38.1	6.38	6.42	6.37	6.58	6.58	6.59
38.1	6.38	6.42	6.37	6.58	6.58	6.59
38.1	6.38	6.42	6.37	6.58	6.58	6.59
38.1	6.38	6.42	6.37	6.58	6.58	6.59
38.2	6.38	6.42	6.37	6.58	6.58	6.59
38.2	6.38	6.42	6.37	6.58	6.58	6.59
38.2	6.38	6.42	6.37	6.58	6.58	6.59
38.3	6.38	6.42	6.37	6.58	6.58	6.59
38.3	6.38	6.42	6.37	6.58	6.58	6.59
38.3	6.38	6.42	6.37	6.58	6.58	6.59
38.3	6.38	6.42	6.37	6.58	6.58	6.59
38.4	6.38	6.42	6.37	6.58	6.58	6.59
38.4	6.38	6.42	6.37	6.58	6.58	6.59
38.4	6.38	6.42	6.37	6.58	6.58	6.59
38.4	6.38	6.42	6.37	6.58	6.58	6.59
38.5	6.38	6.42	6.37	6.58	6.58	6.59
38.5	6.38	6.42	6.37	6.58	6.58	6.59
38.5	6.38	6.42	6.37	6.58	6.58	6.59
38.5	6.38	6.42	6.37	6.58	6.58	6.59
38.6	6.38	6.42	6.37	6.58	6.58	6.59
38.6	6.38	6.42	6.37	6.58	6.58	6.59
38.6	6.38	6.42	6.37	6.58	6.58	6.59
38.6	6.38	6.42	6.37	6.58	6.58	6.59
38.7	6.38	6.42	6.37	6.58	6.58	6.59
38.7	6.38	6.42	6.37	6.58	6.58	6.59
38.7	6.38	6.42	6.37	6.58	6.58	6.59
38.7	6.38	6.42	6.37	6.58	6.58	6.59
38.8	6.38	6.42	6.37	6.58	6.58	6.59
38.8	6.38	6.42	6.37	6.58	6.58	6.59
38.8	6.38	6.42	6.37	6.58	6.58	6.59
38.8	6.38	6.42	6.37	6.58	6.58	6.59
38.9	6.38	6.42	6.37	6.58	6.58	6.59
38.9	6.38	6.42	6.37	6.58	6.58	6.59
38.9	6.38	6.42	6.37	6.58	6.58	6.59
39	6.38	6.42	6.37	6.58	6.58	6.59
39	6.38	6.42	6.37	6.58	6.58	6.59
39	6.38	6.42	6.37	6.58	6.58	6.59
39	6.38	6.42	6.37	6.58	6.58	6.59
39.1	6.38	6.42	6.37	6.58	6.58	6.59
39.1	6.38	6.42	6.37	6.58	6.58	6.59
39.1	6.38	6.42	6.37	6.58	6.58	6.59
39.1	6.38	6.42	6.37	6.58	6.58	6.59
39.2	6.38	6.42	6.37	6.58	6.58	6.59
39.2	6.38	6.42	6.37	6.58	6.58	6.59
39.2	6.38	6.42	6.37	6.58	6.58	6.59
39.2	6.38	6.42	6.37	6.58	6.58	6.59
39.3	6.38	6.42	6.37	6.58	6.58	6.59
39.3	6.38	6.42	6.37	6.58	6.58	6.59
39.3	6.38	6.42	6.37	6.58	6.58	6.59
39.3	6.38	6.42	6.37	6.58	6.58	6.59
39.4	6.38	6.42	6.37	6.58	6.58	6.59
39.4	6.38	6.42	6.37	6.58	6.58	6.59
39.4	6.38	6.42	6.37	6.58	6.58	6.59
39.4	6.38	6.42	6.37	6.58	6.58	6.59
39.5	6.38	6.42	6.37	6.58	6.58	6.59
39.5	6.38	6.42	6.37	6.58	6.58	6.59
39.5	6.38	6.42	6.37	6.58	6.58	6.59
39.5	6.38	6.42	6.37	6.58	6.58	6.59
39.6	6.38	6.42	6.37	6.58	6.58	6.59
39.6	6.38	6.42	6.37	6.58	6.58	6.59
39.6	6.38	6.42	6.37	6.58	6.58	6.59
39.6	6.38	6.42	6.37	6.58	6.58	6.59
39.7	6.38	6.42	6.37	6.58	6.58	6.59
39.7	6.38	6.42	6.37	6.58	6.58	6.59
39.7	6.38	6.42	6.37	6.58	6.58	6.59
39.7	6.38	6.42	6.37	6.58	6.58	6.59
39.8	6.38	6.42	6.37	6.58	6.58	6.59
39.8	6.38	6.42	6.37	6.58	6.58	6.59
39.8	6.38	6.42	6.37	6.58	6.58	6.59
39.9	6.38	6.42	6.37	6.58	6.58	6.59
39.9	6.38	6.42	6.37	6.58	6.58	6.59
39.9	6.38	6.42	6.37	6.58	6.58	6.59
39.9	6.38	6.42	6.37	6.58	6.58	6.59
40	6.38	6.42	6.37	6.58	6.58	6.59
40	6.38	6.42	6.37	6.58	6.58	6.59
40	6.38	6.42	6.37	6.58	6.58	6.59
40	6.38	6.42	6.37	6.58	6.58	6.59
40.1	6.38	6.42	6.37	6.58	6.58	6.59
40.1	6.38	6.42	6.37	6.58	6.58	6.59
40.1	6.38	6.42	6.37	6.58	6.58	6.59
40.1	6.38	6.42	6.37	6.58	6.58	6.59
40.2	6.38	6.42	6.37	6.58	6.58	6.59
40.2	6.38	6.42	6.37	6.58	6.58	6.59
40.2	6.38	6.42	6.37	6.58	6.58	6.59
40.2	6.38	6.42	6.37	6.58	6.58	6.59
40.3	6.38	6.42	6.37	6.58	6.58	6.59
40.3	6.38	6.42	6.37	6.58	6.58	6.59
40.3	6.38	6.42	6.37	6.58	6.58	6.59
40.3	6.38	6.42	6.37	6.58	6.58	6.59
40.4	6.38	6.42	6.37	6.58	6.58	6.59
40.4	6.38	6.42	6.37	6.58	6.58	6.59
40.4	6.38	6.42	6.37	6.58	6.58	6.59
40.5	6.38	6.42	6.37	6.58	6.58	6.59
40.5	6.38	6.42	6.37	6.58	6.58	6.59
40.5	6.38	6.42	6.37	6.58	6.58	6.59
40.5	6.38	6.42	6.37	6.58	6.58	6.59
40.6	6.38	6.42	6.37	6.58	6.58	6.59
40.6	6.38	6.42	6.37	6.58	6.58	6.59
40.6	6.38	6.42	6.37	6.58	6.58	6.59
40.6	6.38	6.42	6.37	6.58	6.58	6.59
40.7	6.38	6.42	6.37	6.58	6.58	6.59
40.7	6.38	6.42	6.37	6.58	6.58	6.59
40.7	6.38	6.42	6.37	6.58	6.58	6.59
40.7	6.38	6.42	6.37	6.58	6.58	6.59
40.8	6.38	6.42	6.37	6.58	6.58	6.59
40.8	6.38	6.42	6.37	6.58	6.58	6.59
40.8	6.38	6.42	6.37	6.58	6.58	6.59
40.8	6.38	6.42	6.37	6.58	6.58	6.59
40.9	6.38	6.42	6.37	6.58	6.58	6.59
40.9	6.38	6.42	6.37	6.58	6.58	6.59
40.9	6.38	6.42	6.37	6.58	6.58	6.59
41	6.38	6.42	6.37	6.58	6.58	6.59
41	6.38	6.42	6.37	6.58	6.58	6.59
41	6.38	6.42	6.37	6.58	6.58	6.59
41	6.38	6.42	6.37	6.58	6.58	6.59
41.1	6.38	6.42	6.37	6.58	6.58	6.59
41.1	6.38	6.42	6.37	6.58	6.58	6.59
41.1	6.38	6.42	6.37	6.58	6.58	6.59
41.1	6.38	6.42	6.37	6.58	6.58	6.59
41.2	6.38	6.42	6.37	6.58	6.58	6.59
41.2	6.38	6.42	6.37	6.58	6.58	6.59
41.2	6.38	6.42	6.37	6.58	6.58	6.59
41.2	6.38	6.42	6.37	6.58	6.58	6.59
41.3	6.38	6.42	6.37	6.58	6.58	6.59
41.3	6.38	6.42	6.37	6.58	6.58	6.59
41.3	6.38	6.42	6.37	6.58	6.58	6.59
41.3	6.38	6.42	6.37	6.58	6.58	6.59
41.4	6.38	6.42	6.37	6.58	6.58	6.59
41.4	6.38	6.42	6.37	6.58	6.58	6.59
41.4	6.38	6.42	6.37	6.58	6.58	6.59
41.4	6.38	6.42	6.37	6.58	6.58	6.59
41.5	6.38	6.42	6.37	6.58	6.58	6.59
41.5	6.38	6.42	6.37	6.58	6.58	6.59
41.5	6.38	6.42	6.37	6.58	6.58	6.59
41.5	6.38	6.42	6.37	6.58	6.58	6.59
41.6	6.38	6.42	6.37	6.58	6.58	6.59
41.6	6.38	6.42	6.37	6.58	6.58	6.59
41.6	6.38	6.42	6.37	6.58	6.58	6.59
41.7	6.38	6.42	6.37	6.58	6.58	6.59
41.7	6.38	6.42	6.37	6.58	6.58	6.59
41.7	6.38	6.42	6.37	6.58	6.58	6.59
41.7	6.38	6.42	6.37	6.58	6.58	6.59
41.8	6.38	6.42	6.37	6.58	6.58	6.59
41.8	6.38	6.42	6.37	6.58	6.58	6.59
41.8	6.38	6.42	6.37	6.58	6.58	6.59
41.8	6.38	6.42	6.37	6.58	6.58	6.59
41.9	6.38	6.42	6.37	6.58	6.58	6.59
41.9	6.38	6.42	6.37	6.58	6.58	6.59
41.9	6.38	6.42	6.37	6.58	6.58	6.59
41.9	6.38	6.42	6.37	6.58	6.58	6.59
42	6.38	6.42	6.37	6.58	6.58	6.59
42	6.38	6.42	6.37	6.58	6.58	6.59
42	6.38	6.42	6.37	6.58	6.58	6.59
42	6.38	6.42	6.37	6.58	6.58	6.59
42.1	6.38	6.42	6.37	6.58	6.58	6.59
