# Supplementary material for: Study on the control effect of local basement replacement on the stability of dump
Source: PLoS One. 2023 Oct 19;18(10):e0292901. doi: 10.1371/journal.pone.0292901 (PMC10586680; doi:10.1371/journal.pone.0292901)
Supplement: S2 Data — (XLSX) [file pone.0292901.s002.xlsx]

## Sheet: Sheet1
								tanφ	φ	c
							Sample 1	0.938	43.1676	0.0405
							Sample 2	0.922	42.6761	0.0378
							Sample 3	0.928	42.8613	0.0455
							Sample 4	0.847	40.2646	0.07
							Sample 5	0.839	39.9966	0.0737
							Sample 6	0.84	40.0303	0.0766
									41.4994	0.05735
