# Supplementary material for: Study on the control effect of local basement replacement on the stability of dump
Source: PLoS One. 2023 Oct 19;18(10):e0292901. doi: 10.1371/journal.pone.0292901 (PMC10586680; doi:10.1371/journal.pone.0292901)
Supplement: S3 Data — (XLS) [file pone.0292901.s003.xls]

## Sheet: Stress curve of vertical pressu
X-Axis	Y-Axis		X-Axis	Y-Axis		X-Axis	Y-Axis		X-Axis	Y-Axis	4	X-Axis	Y-Axis	5	X-Axis	Y-Axis	6
0.331	-54100	0.0541	0.331	-54100	0.0541	0.331	-53100	0.0531	0.331	-63300	0.0633	0.331	-63500	0.0635	0.331	-63500	0.0635
0.364	-54200	0.0542	0.364	-54200	0.0542	0.364	-53200	0.0532	0.364	-63300	0.0633	0.364	-63400	0.0634	0.364	-63500	0.0635
0.393	-54200	0.0542	0.393	-54300	0.0543	0.393	-53400	0.0534	0.393	-63200	0.0632	0.393	-63400	0.0634	0.393	-63500	0.0635
0.419	-54300	0.0543	0.419	-54500	0.0545	0.419	-53500	0.0535	0.419	-63200	0.0632	0.419	-63400	0.0634	0.419	-63400	0.0634
0.448	-54400	0.0544	0.448	-54600	0.0546	0.448	-53700	0.0537	0.448	-63200	0.0632	0.448	-63400	0.0634	0.448	-63400	0.0634
0.475	-54400	0.0544	0.475	-54800	0.0548	0.475	-53900	0.0539	0.475	-63200	0.0632	0.475	-63400	0.0634	0.475	-63400	0.0634
0.503	-54600	0.0546	0.503	-55000	0.055	0.503	-54100	0.0541	0.503	-63200	0.0632	0.503	-63400	0.0634	0.503	-63500	0.0635
0.53	-54700	0.0547	0.53	-55200	0.0552	0.53	-54300	0.0543	0.53	-63300	0.0633	0.53	-63500	0.0635	0.53	-63600	0.0636
0.56	-55000	0.055	0.56	-55500	0.0555	0.56	-54600	0.0546	0.56	-63600	0.0636	0.56	-63700	0.0637	0.56	-63800	0.0638
0.586	-55400	0.0554	0.586	-56000	0.056	0.586	-55100	0.0551	0.586	-63900	0.0639	0.586	-64000	0.064	0.586	-64200	0.0642
0.616	-55900	0.0559	0.616	-56600	0.0566	0.616	-55700	0.0557	0.616	-64500	0.0645	0.616	-64600	0.0646	0.616	-64800	0.0648
0.645	-56800	0.0568	0.645	-57600	0.0576	0.645	-56800	0.0568	0.645	-65300	0.0653	0.645	-65400	0.0654	0.645	-65700	0.0657
0.672	-58200	0.0582	0.672	-59100	0.0591	0.672	-58300	0.0583	0.672	-66500	0.0665	0.672	-66600	0.0666	0.672	-66900	0.0669
0.702	-60200	0.0602	0.702	-61300	0.0613	0.702	-60400	0.0604	0.702	-68100	0.0681	0.702	-68300	0.0683	0.702	-68600	0.0686
0.734	-63200	0.0632	0.734	-64400	0.0644	0.734	-63600	0.0636	0.734	-70200	0.0702	0.734	-70400	0.0704	0.734	-70800	0.0708
0.762	-67300	0.0673	0.762	-68700	0.0687	0.762	-67900	0.0679	0.762	-72900	0.0729	0.762	-73200	0.0732	0.762	-73600	0.0736
0.789	-73100	0.0731	0.789	-74700	0.0747	0.789	-73900	0.0739	0.789	-76200	0.0762	0.789	-76600	0.0766	0.789	-77100	0.0771
0.816	-80900	0.0809	0.816	-82700	0.0827	0.816	-82000	0.082	0.816	-80300	0.0803	0.816	-80900	0.0809	0.816	-81500	0.0815
0.843	-91200	0.0912	0.843	-93200	0.0932	0.843	-92600	0.0926	0.843	-84800	0.0848	0.843	-86200	0.0862	0.843	-86700	0.0867
0.872	-104000	0.104	0.872	-107000	0.107	0.872	-106000	0.106	0.872	-89900	0.0899	0.872	-92100	0.0921	0.872	-92600	0.0926
0.898	-121000	0.121	0.898	-124000	0.124	0.898	-123000	0.123	0.898	-95500	0.0955	0.898	-98700	0.0987	0.898	-99000	0.099
0.939	-142000	0.142	0.939	-145000	0.145	0.939	-144000	0.144	0.939	-102000	0.102	0.939	-106000	0.106	0.939	-106000	0.106
0.969	-167000	0.167	0.969	-170000	0.17	0.969	-169000	0.169	0.969	-109000	0.109	0.969	-114000	0.114	0.969	-114000	0.114
0.996	-197000	0.197	0.996	-200000	0.2	0.996	-199000	0.199	0.996	-117000	0.117	0.996	-123000	0.123	0.996	-123000	0.123
1.03	-233000	0.233	1.03	-236000	0.236	1.03	-235000	0.235	1.03	-127000	0.127	1.03	-134000	0.134	1.03	-134000	0.134
1.06	-274000	0.274	1.06	-278000	0.278	1.06	-277000	0.277	1.06	-138000	0.138	1.06	-145000	0.145	1.06	-146000	0.146
1.09	-319000	0.319	1.09	-325000	0.325	1.09	-324000	0.324	1.09	-150000	0.15	1.09	-159000	0.159	1.09	-159000	0.159
1.11	-370000	0.37	1.11	-377000	0.377	1.11	-377000	0.377	1.11	-164000	0.164	1.11	-175000	0.175	1.11	-174000	0.174
1.15	-425000	0.425	1.15	-435000	0.435	1.15	-436000	0.436	1.15	-180000	0.18	1.15	-192000	0.192	1.15	-192000	0.192
1.17	-485000	0.485	1.17	-496000	0.496	1.17	-496000	0.496	1.17	-198000	0.198	1.17	-212000	0.212	1.17	-211000	0.211
1.2	-548000	0.548	1.2	-560000	0.56	1.2	-561000	0.561	1.2	-218000	0.218	1.2	-233000	0.233	1.2	-232000	0.232
1.23	-617000	0.617	1.23	-630000	0.63	1.23	-632000	0.632	1.23	-241000	0.241	1.23	-255000	0.255	1.23	-254000	0.254
1.26	-689000	0.689	1.26	-705000	0.705	1.26	-708000	0.708	1.26	-265000	0.265	1.26	-280000	0.28	1.26	-278000	0.278
1.29	-769000	0.769	1.29	-786000	0.786	1.29	-789000	0.789	1.29	-292000	0.292	1.29	-307000	0.307	1.29	-305000	0.305
1.32	-851000	0.851	1.32	-871000	0.871	1.32	-877000	0.877	1.32	-319000	0.319	1.32	-335000	0.335	1.32	-333000	0.333
1.35	-937000	0.937	1.35	-958000	0.958	1.35	-966000	0.966	1.35	-348000	0.348	1.35	-364000	0.364	1.35	-362000	0.362
1.37	-1020000	1.02	1.37	-1040000	1.04	1.37	-1060000	1.06	1.37	-378000	0.378	1.37	-395000	0.395	1.37	-392000	0.392
1.4	-1110000	1.11	1.4	-1120000	1.12	1.4	-1140000	1.14	1.4	-408000	0.408	1.4	-425000	0.425	1.4	-422000	0.422
1.43	-1190000	1.19	1.43	-1210000	1.21	1.43	-1230000	1.23	1.43	-439000	0.439	1.43	-456000	0.456	1.43	-452000	0.452
1.46	-1270000	1.27	1.46	-1280000	1.28	1.46	-1310000	1.31	1.46	-469000	0.469	1.46	-488000	0.488	1.46	-483000	0.483
1.48	-1340000	1.34	1.48	-1350000	1.35	1.48	-1380000	1.38	1.48	-500000	0.5	1.48	-518000	0.518	1.48	-513000	0.513
1.51	-1400000	1.4	1.51	-1410000	1.41	1.51	-1450000	1.45	1.51	-529000	0.529	1.51	-549000	0.549	1.51	-543000	0.543
1.54	-1450000	1.45	1.54	-1440000	1.44	1.54	-1490000	1.49	1.54	-557000	0.557	1.54	-578000	0.578	1.54	-572000	0.572
1.56	-1470000	1.47	1.56	-1460000	1.46	1.56	-1490000	1.49	1.56	-584000	0.584	1.56	-605000	0.605	1.56	-599000	0.599
1.59	-1460000	1.46	1.59	-1440000	1.44	1.59	-1470000	1.47	1.59	-609000	0.609	1.59	-631000	0.631	1.59	-624000	0.624
1.62	-1430000	1.43	1.62	-1380000	1.38	1.62	-1410000	1.41	1.62	-634000	0.634	1.62	-656000	0.656	1.62	-648000	0.648
1.65	-1370000	1.37	1.65	-1310000	1.31	1.65	-1320000	1.32	1.65	-657000	0.657	1.65	-679000	0.679	1.65	-671000	0.671
1.67	-1300000	1.3	1.67	-1220000	1.22	1.67	-1220000	1.22	1.67	-679000	0.679	1.67	-702000	0.702	1.67	-693000	0.693
1.7	-1220000	1.22	1.7	-1130000	1.13	1.7	-1130000	1.13	1.7	-701000	0.701	1.7	-723000	0.723	1.7	-714000	0.714
1.73	-1150000	1.15	1.73	-1040000	1.04	1.73	-1030000	1.03	1.73	-721000	0.721	1.73	-742000	0.742	1.73	-733000	0.733
1.75	-1080000	1.08	1.75	-966000	0.966	1.75	-947000	0.947	1.75	-740000	0.74	1.75	-761000	0.761	1.75	-751000	0.751
1.78	-1010000	1.01	1.78	-895000	0.895	1.78	-868000	0.868	1.78	-758000	0.758	1.78	-779000	0.779	1.78	-769000	0.769
1.81	-945000	0.945	1.81	-834000	0.834	1.81	-804000	0.804	1.81	-775000	0.775	1.81	-796000	0.796	1.81	-786000	0.786
1.84	-891000	0.891	1.84	-784000	0.784	1.84	-750000	0.75	1.84	-792000	0.792	1.84	-812000	0.812	1.84	-802000	0.802
1.86	-849000	0.849	1.86	-749000	0.749	1.86	-708000	0.708	1.86	-807000	0.807	1.86	-827000	0.827	1.86	-817000	0.817
1.89	-817000	0.817	1.89	-735000	0.735	1.89	-692000	0.692	1.89	-823000	0.823	1.89	-842000	0.842	1.89	-832000	0.832
1.92	-801000	0.801	1.92	-745000	0.745	1.92	-696000	0.696	1.92	-837000	0.837	1.92	-856000	0.856	1.92	-846000	0.846
1.95	-804000	0.804	1.95	-775000	0.775	1.95	-722000	0.722	1.95	-851000	0.851	1.95	-870000	0.87	1.95	-860000	0.86
1.98	-828000	0.828	1.98	-822000	0.822	1.98	-772000	0.772	1.98	-865000	0.865	1.98	-883000	0.883	1.98	-874000	0.874
2	-872000	0.872	2	-886000	0.886	2	-838000	0.838	2	-878000	0.878	2	-896000	0.896	2	-887000	0.887
2.03	-926000	0.926	2.03	-956000	0.956	2.03	-917000	0.917	2.03	-891000	0.891	2.03	-908000	0.908	2.03	-899000	0.899
2.06	-995000	0.995	2.06	-1040000	1.04	2.06	-1010000	1.01	2.06	-903000	0.903	2.06	-920000	0.92	2.06	-911000	0.911
2.08	-1070000	1.07	2.08	-1130000	1.13	2.08	-1110000	1.11	2.08	-914000	0.914	2.08	-931000	0.931	2.08	-922000	0.922
2.11	-1160000	1.16	2.11	-1220000	1.22	2.11	-1210000	1.21	2.11	-923000	0.923	2.11	-941000	0.941	2.11	-932000	0.932
2.14	-1240000	1.24	2.14	-1320000	1.32	2.14	-1330000	1.33	2.14	-930000	0.93	2.14	-949000	0.949	2.14	-940000	0.94
2.17	-1330000	1.33	2.17	-1410000	1.41	2.17	-1440000	1.44	2.17	-936000	0.936	2.17	-956000	0.956	2.17	-947000	0.947
2.19	-1420000	1.42	2.19	-1510000	1.51	2.19	-1550000	1.55	2.19	-941000	0.941	2.19	-961000	0.961	2.19	-953000	0.953
2.22	-1510000	1.51	2.22	-1590000	1.59	2.22	-1650000	1.65	2.22	-946000	0.946	2.22	-965000	0.965	2.22	-959000	0.959
2.25	-1590000	1.59	2.25	-1670000	1.67	2.25	-1750000	1.75	2.25	-953000	0.953	2.25	-969000	0.969	2.25	-964000	0.964
2.27	-1660000	1.66	2.27	-1740000	1.74	2.27	-1840000	1.84	2.27	-961000	0.961	2.27	-975000	0.975	2.27	-971000	0.971
2.3	-1730000	1.73	2.3	-1800000	1.8	2.3	-1910000	1.91	2.3	-971000	0.971	2.3	-984000	0.984	2.3	-980000	0.98
2.33	-1780000	1.78	2.33	-1840000	1.84	2.33	-1970000	1.97	2.33	-983000	0.983	2.33	-994000	0.994	2.33	-992000	0.992
2.36	-1820000	1.82	2.36	-1870000	1.87	2.36	-2010000	2.01	2.36	-997000	0.997	2.36	-1010000	1.01	2.36	-1010000	1.01
2.38	-1850000	1.85	2.38	-1890000	1.89	2.38	-2040000	2.04	2.38	-1010000	1.01	2.38	-1020000	1.02	2.38	-1020000	1.02
2.41	-1870000	1.87	2.41	-1900000	1.9	2.41	-2050000	2.05	2.41	-1030000	1.03	2.41	-1040000	1.04	2.41	-1040000	1.04
2.44	-1880000	1.88	2.44	-1890000	1.89	2.44	-2040000	2.04	2.44	-1050000	1.05	2.44	-1050000	1.05	2.44	-1060000	1.06
2.47	-1880000	1.88	2.47	-1880000	1.88	2.47	-2020000	2.02	2.47	-1060000	1.06	2.47	-1070000	1.07	2.47	-1080000	1.08
2.5	-1870000	1.87	2.5	-1860000	1.86	2.5	-1990000	1.99	2.5	-1090000	1.09	2.5	-1100000	1.1	2.5	-1100000	1.1
2.52	-1850000	1.85	2.52	-1830000	1.83	2.52	-1950000	1.95	2.52	-1110000	1.11	2.52	-1120000	1.12	2.52	-1130000	1.13
2.55	-1820000	1.82	2.55	-1790000	1.79	2.55	-1910000	1.91	2.55	-1140000	1.14	2.55	-1150000	1.15	2.55	-1160000	1.16
2.58	-1790000	1.79	2.58	-1750000	1.75	2.58	-1860000	1.86	2.58	-1170000	1.17	2.58	-1180000	1.18	2.58	-1190000	1.19
2.6	-1760000	1.76	2.6	-1710000	1.71	2.6	-1810000	1.81	2.6	-1200000	1.2	2.6	-1210000	1.21	2.6	-1220000	1.22
2.63	-1730000	1.73	2.63	-1660000	1.66	2.63	-1760000	1.76	2.63	-1230000	1.23	2.63	-1240000	1.24	2.63	-1250000	1.25
2.66	-1700000	1.7	2.66	-1620000	1.62	2.66	-1710000	1.71	2.66	-1260000	1.26	2.66	-1280000	1.28	2.66	-1280000	1.28
2.68	-1670000	1.67	2.68	-1580000	1.58	2.68	-1660000	1.66	2.68	-1300000	1.3	2.68	-1310000	1.31	2.68	-1320000	1.32
2.71	-1640000	1.64	2.71	-1550000	1.55	2.71	-1620000	1.62	2.71	-1340000	1.34	2.71	-1350000	1.35	2.71	-1350000	1.35
2.74	-1620000	1.62	2.74	-1520000	1.52	2.74	-1580000	1.58	2.74	-1370000	1.37	2.74	-1390000	1.39	2.74	-1390000	1.39
2.76	-1600000	1.6	2.76	-1500000	1.5	2.76	-1560000	1.56	2.76	-1410000	1.41	2.76	-1430000	1.43	2.76	-1430000	1.43
2.79	-1590000	1.59	2.79	-1490000	1.49	2.79	-1540000	1.54	2.79	-1450000	1.45	2.79	-1470000	1.47	2.79	-1470000	1.47
2.82	-1590000	1.59	2.82	-1480000	1.48	2.82	-1530000	1.53	2.82	-1500000	1.5	2.82	-1520000	1.52	2.82	-1510000	1.51
2.84	-1590000	1.59	2.84	-1480000	1.48	2.84	-1530000	1.53	2.84	-1540000	1.54	2.84	-1560000	1.56	2.84	-1560000	1.56
2.87	-1600000	1.6	2.87	-1490000	1.49	2.87	-1540000	1.54	2.87	-1590000	1.59	2.87	-1620000	1.62	2.87	-1600000	1.6
2.9	-1610000	1.61	2.9	-1510000	1.51	2.9	-1550000	1.55	2.9	-1640000	1.64	2.9	-1670000	1.67	2.9	-1650000	1.65
2.92	-1640000	1.64	2.92	-1540000	1.54	2.92	-1570000	1.57	2.92	-1690000	1.69	2.92	-1720000	1.72	2.92	-1710000	1.71
2.95	-1670000	1.67	2.95	-1570000	1.57	2.95	-1610000	1.61	2.95	-1750000	1.75	2.95	-1780000	1.78	2.95	-1760000	1.76
2.98	-1710000	1.71	2.98	-1620000	1.62	2.98	-1650000	1.65	2.98	-1800000	1.8	2.98	-1830000	1.83	2.98	-1810000	1.81
3	-1750000	1.75	3	-1670000	1.67	3	-1700000	1.7	3	-1850000	1.85	3	-1890000	1.89	3	-1870000	1.87
3.03	-1810000	1.81	3.03	-1720000	1.72	3.03	-1750000	1.75	3.03	-1890000	1.89	3.03	-1940000	1.94	3.03	-1920000	1.92
3.06	-1860000	1.86	3.06	-1780000	1.78	3.06	-1810000	1.81	3.06	-1940000	1.94	3.06	-1990000	1.99	3.06	-1970000	1.97
3.08	-1930000	1.93	3.08	-1850000	1.85	3.08	-1880000	1.88	3.08	-1990000	1.99	3.08	-2040000	2.04	3.08	-2010000	2.01
3.12	-2000000	2	3.12	-1930000	1.93	3.12	-1940000	1.94	3.12	-2040000	2.04	3.12	-2090000	2.09	3.12	-2060000	2.06
3.15	-2080000	2.08	3.15	-2000000	2	3.15	-2020000	2.02	3.15	-2090000	2.09	3.15	-2130000	2.13	3.15	-2110000	2.11
3.18	-2150000	2.15	3.18	-2080000	2.08	3.18	-2100000	2.1	3.18	-2130000	2.13	3.18	-2180000	2.18	3.18	-2160000	2.16
3.21	-2230000	2.23	3.21	-2160000	2.16	3.21	-2170000	2.17	3.21	-2180000	2.18	3.21	-2220000	2.22	3.21	-2200000	2.2
3.23	-2320000	2.32	3.23	-2240000	2.24	3.23	-2250000	2.25	3.23	-2220000	2.22	3.23	-2260000	2.26	3.23	-2240000	2.24
3.26	-2400000	2.4	3.26	-2320000	2.32	3.26	-2330000	2.33	3.26	-2260000	2.26	3.26	-2300000	2.3	3.26	-2270000	2.27
3.29	-2480000	2.48	3.29	-2400000	2.4	3.29	-2410000	2.41	3.29	-2290000	2.29	3.29	-2330000	2.33	3.29	-2310000	2.31
3.32	-2570000	2.57	3.32	-2480000	2.48	3.32	-2490000	2.49	3.32	-2330000	2.33	3.32	-2360000	2.36	3.32	-2340000	2.34
3.35	-2650000	2.65	3.35	-2550000	2.55	3.35	-2570000	2.57	3.35	-2360000	2.36	3.35	-2390000	2.39	3.35	-2370000	2.37
3.37	-2730000	2.73	3.37	-2630000	2.63	3.37	-2640000	2.64	3.37	-2390000	2.39	3.37	-2420000	2.42	3.37	-2400000	2.4
3.4	-2800000	2.8	3.4	-2710000	2.71	3.4	-2710000	2.71	3.4	-2410000	2.41	3.4	-2450000	2.45	3.4	-2420000	2.42
3.43	-2870000	2.87	3.43	-2780000	2.78	3.43	-2780000	2.78	3.43	-2440000	2.44	3.43	-2470000	2.47	3.43	-2450000	2.45
3.46	-2940000	2.94	3.46	-2840000	2.84	3.46	-2830000	2.83	3.46	-2460000	2.46	3.46	-2500000	2.5	3.46	-2470000	2.47
3.49	-2990000	2.99	3.49	-2900000	2.9	3.49	-2890000	2.89	3.49	-2480000	2.48	3.49	-2520000	2.52	3.49	-2500000	2.5
3.52	-3050000	3.05	3.52	-2950000	2.95	3.52	-2940000	2.94	3.52	-2510000	2.51	3.52	-2540000	2.54	3.52	-2520000	2.52
3.55	-3100000	3.1	3.55	-3000000	3	3.55	-2980000	2.98	3.55	-2530000	2.53	3.55	-2570000	2.57	3.55	-2550000	2.55
3.57	-3150000	3.15	3.57	-3050000	3.05	3.57	-3020000	3.02	3.57	-2550000	2.55	3.57	-2590000	2.59	3.57	-2580000	2.58
3.6	-3190000	3.19	3.6	-3090000	3.09	3.6	-3060000	3.06	3.6	-2580000	2.58	3.6	-2610000	2.61	3.6	-2610000	2.61
3.63	-3230000	3.23	3.63	-3130000	3.13	3.63	-3090000	3.09	3.63	-2610000	2.61	3.63	-2640000	2.64	3.63	-2640000	2.64
3.65	-3270000	3.27	3.65	-3160000	3.16	3.65	-3120000	3.12	3.65	-2630000	2.63	3.65	-2660000	2.66	3.65	-2670000	2.67
3.68	-3300000	3.3	3.68	-3190000	3.19	3.68	-3160000	3.16	3.68	-2660000	2.66	3.68	-2690000	2.69	3.68	-2700000	2.7
3.71	-3330000	3.33	3.71	-3220000	3.22	3.71	-3180000	3.18	3.71	-2690000	2.69	3.71	-2710000	2.71	3.71	-2730000	2.73
3.73	-3360000	3.36	3.73	-3240000	3.24	3.73	-3210000	3.21	3.73	-2720000	2.72	3.73	-2740000	2.74	3.73	-2750000	2.75
3.76	-3390000	3.39	3.76	-3270000	3.27	3.76	-3230000	3.23	3.76	-2750000	2.75	3.76	-2760000	2.76	3.76	-2770000	2.77
3.79	-3410000	3.41	3.79	-3290000	3.29	3.79	-3260000	3.26	3.79	-2780000	2.78	3.79	-2780000	2.78	3.79	-2790000	2.79
3.81	-3420000	3.42	3.81	-3300000	3.3	3.81	-3270000	3.27	3.81	-2800000	2.8	3.81	-2790000	2.79	3.81	-2800000	2.8
3.84	-3430000	3.43	3.84	-3320000	3.32	3.84	-3290000	3.29	3.84	-2820000	2.82	3.84	-2800000	2.8	3.84	-2810000	2.81
3.87	-3430000	3.43	3.87	-3330000	3.33	3.87	-3300000	3.3	3.87	-2840000	2.84	3.87	-2810000	2.81	3.87	-2820000	2.82
3.89	-3430000	3.43	3.89	-3330000	3.33	3.89	-3300000	3.3	3.89	-2860000	2.86	3.89	-2810000	2.81	3.89	-2820000	2.82
3.92	-3420000	3.42	3.92	-3340000	3.34	3.92	-3310000	3.31	3.92	-2870000	2.87	3.92	-2820000	2.82	3.92	-2820000	2.82
3.95	-3410000	3.41	3.95	-3340000	3.34	3.95	-3300000	3.3	3.95	-2880000	2.88	3.95	-2820000	2.82	3.95	-2830000	2.83
3.98	-3400000	3.4	3.98	-3330000	3.33	3.98	-3300000	3.3	3.98	-2890000	2.89	3.98	-2830000	2.83	3.98	-2830000	2.83
4.01	-3380000	3.38	4.01	-3320000	3.32	4.01	-3300000	3.3	4.01	-2900000	2.9	4.01	-2840000	2.84	4.01	-2840000	2.84
4.03	-3360000	3.36	4.03	-3310000	3.31	4.03	-3300000	3.3	4.03	-2910000	2.91	4.03	-2850000	2.85	4.03	-2860000	2.86
4.06	-3350000	3.35	4.06	-3310000	3.31	4.06	-3300000	3.3	4.06	-2920000	2.92	4.06	-2860000	2.86	4.06	-2870000	2.87
4.09	-3350000	3.35	4.09	-3320000	3.32	4.09	-3320000	3.32	4.09	-2930000	2.93	4.09	-2880000	2.88	4.09	-2890000	2.89
4.11	-3360000	3.36	4.11	-3340000	3.34	4.11	-3340000	3.34	4.11	-2940000	2.94	4.11	-2910000	2.91	4.11	-2920000	2.92
4.14	-3390000	3.39	4.14	-3380000	3.38	4.14	-3370000	3.37	4.14	-2960000	2.96	4.14	-2930000	2.93	4.14	-2940000	2.94
4.17	-3420000	3.42	4.17	-3420000	3.42	4.17	-3400000	3.4	4.17	-2980000	2.98	4.17	-2960000	2.96	4.17	-2970000	2.97
4.19	-3450000	3.45	4.19	-3470000	3.47	4.19	-3440000	3.44	4.19	-3010000	3.01	4.19	-2990000	2.99	4.19	-3000000	3
4.22	-3480000	3.48	4.22	-3520000	3.52	4.22	-3470000	3.47	4.22	-3030000	3.03	4.22	-3010000	3.01	4.22	-3030000	3.03
4.25	-3500000	3.5	4.25	-3560000	3.56	4.25	-3480000	3.48	4.25	-3050000	3.05	4.25	-3040000	3.04	4.25	-3050000	3.05
4.27	-3510000	3.51	4.27	-3590000	3.59	4.27	-3490000	3.49	4.27	-3070000	3.07	4.27	-3060000	3.06	4.27	-3070000	3.07
4.3	-3520000	3.52	4.3	-3600000	3.6	4.3	-3490000	3.49	4.3	-3090000	3.09	4.3	-3080000	3.08	4.3	-3090000	3.09
4.33	-3520000	3.52	4.33	-3610000	3.61	4.33	-3500000	3.5	4.33	-3110000	3.11	4.33	-3100000	3.1	4.33	-3100000	3.1
4.36	-3520000	3.52	4.36	-3600000	3.6	4.36	-3500000	3.5	4.36	-3130000	3.13	4.36	-3110000	3.11	4.36	-3110000	3.11
4.38	-3540000	3.54	4.38	-3600000	3.6	4.38	-3510000	3.51	4.38	-3150000	3.15	4.38	-3120000	3.12	4.38	-3120000	3.12
4.41	-3560000	3.56	4.41	-3610000	3.61	4.41	-3530000	3.53	4.41	-3170000	3.17	4.41	-3130000	3.13	4.41	-3120000	3.12
4.44	-3590000	3.59	4.44	-3620000	3.62	4.44	-3560000	3.56	4.44	-3180000	3.18	4.44	-3140000	3.14	4.44	-3120000	3.12
4.46	-3630000	3.63	4.46	-3640000	3.64	4.46	-3610000	3.61	4.46	-3190000	3.19	4.46	-3140000	3.14	4.46	-3130000	3.13
4.49	-3680000	3.68	4.49	-3670000	3.67	4.49	-3650000	3.65	4.49	-3200000	3.2	4.49	-3150000	3.15	4.49	-3130000	3.13
4.52	-3720000	3.72	4.52	-3700000	3.7	4.52	-3700000	3.7	4.52	-3210000	3.21	4.52	-3150000	3.15	4.52	-3140000	3.14
4.55	-3750000	3.75	4.55	-3740000	3.74	4.55	-3750000	3.75	4.55	-3210000	3.21	4.55	-3160000	3.16	4.55	-3150000	3.15
4.58	-3760000	3.76	4.58	-3770000	3.77	4.58	-3800000	3.8	4.58	-3220000	3.22	4.58	-3160000	3.16	4.58	-3160000	3.16
4.6	-3760000	3.76	4.6	-3810000	3.81	4.6	-3850000	3.85	4.6	-3220000	3.22	4.6	-3170000	3.17	4.6	-3170000	3.17
4.63	-3740000	3.74	4.63	-3840000	3.84	4.63	-3880000	3.88	4.63	-3230000	3.23	4.63	-3170000	3.17	4.63	-3190000	3.19
4.66	-3700000	3.7	4.66	-3860000	3.86	4.66	-3900000	3.9	4.66	-3230000	3.23	4.66	-3180000	3.18	4.66	-3200000	3.2
4.69	-3660000	3.66	4.69	-3870000	3.87	4.69	-3910000	3.91	4.69	-3240000	3.24	4.69	-3190000	3.19	4.69	-3220000	3.22
4.71	-3640000	3.64	4.71	-3870000	3.87	4.71	-3900000	3.9	4.71	-3250000	3.25	4.71	-3210000	3.21	4.71	-3230000	3.23
4.74	-3630000	3.63	4.74	-3860000	3.86	4.74	-3880000	3.88	4.74	-3260000	3.26	4.74	-3220000	3.22	4.74	-3240000	3.24
4.77	-3660000	3.66	4.77	-3850000	3.85	4.77	-3860000	3.86	4.77	-3270000	3.27	4.77	-3230000	3.23	4.77	-3260000	3.26
4.8	-3710000	3.71	4.8	-3850000	3.85	4.8	-3830000	3.83	4.8	-3280000	3.28	4.8	-3240000	3.24	4.8	-3260000	3.26
4.82	-3790000	3.79	4.82	-3850000	3.85	4.82	-3820000	3.82	4.82	-3280000	3.28	4.82	-3250000	3.25	4.82	-3270000	3.27
4.85	-3870000	3.87	4.85	-3870000	3.87	4.85	-3820000	3.82	4.85	-3290000	3.29	4.85	-3250000	3.25	4.85	-3270000	3.27
4.88	-3960000	3.96	4.88	-3890000	3.89	4.88	-3840000	3.84	4.88	-3290000	3.29	4.88	-3250000	3.25	4.88	-3270000	3.27
4.9	-4030000	4.03	4.9	-3930000	3.93	4.9	-3860000	3.86	4.9	-3290000	3.29	4.9	-3250000	3.25	4.9	-3270000	3.27
4.93	-4070000	4.07	4.93	-3970000	3.97	4.93	-3900000	3.9	4.93	-3290000	3.29	4.93	-3250000	3.25	4.93	-3260000	3.26
4.96	-4110000	4.11	4.96	-4010000	4.01	4.96	-3950000	3.95	4.96	-3290000	3.29	4.96	-3240000	3.24	4.96	-3260000	3.26
4.99	-4120000	4.12	4.99	-4040000	4.04	4.99	-3990000	3.99	4.99	-3290000	3.29	4.99	-3230000	3.23	4.99	-3250000	3.25
5.01	-4130000	4.13	5.01	-4060000	4.06	5.01	-4020000	4.02	5.01	-3280000	3.28	5.01	-3220000	3.22	5.01	-3240000	3.24
5.04	-4120000	4.12	5.04	-4070000	4.07	5.04	-4050000	4.05	5.04	-3280000	3.28	5.04	-3220000	3.22	5.04	-3230000	3.23
5.07	-4110000	4.11	5.07	-4060000	4.06	5.07	-4060000	4.06	5.07	-3270000	3.27	5.07	-3210000	3.21	5.07	-3210000	3.21
5.1	-4100000	4.1	5.1	-4040000	4.04	5.1	-4070000	4.07	5.1	-3270000	3.27	5.1	-3200000	3.2	5.1	-3200000	3.2
5.12	-4090000	4.09	5.12	-4020000	4.02	5.12	-4060000	4.06	5.12	-3260000	3.26	5.12	-3190000	3.19	5.12	-3190000	3.19
5.15	-4080000	4.08	5.15	-4000000	4	5.15	-4050000	4.05	5.15	-3250000	3.25	5.15	-3180000	3.18	5.15	-3180000	3.18
5.18	-4060000	4.06	5.18	-3970000	3.97	5.18	-4030000	4.03	5.18	-3250000	3.25	5.18	-3180000	3.18	5.18	-3170000	3.17
5.2	-4040000	4.04	5.2	-3950000	3.95	5.2	-4010000	4.01	5.2	-3240000	3.24	5.2	-3170000	3.17	5.2	-3170000	3.17
5.23	-4020000	4.02	5.23	-3920000	3.92	5.23	-3990000	3.99	5.23	-3240000	3.24	5.23	-3170000	3.17	5.23	-3170000	3.17
5.26	-3990000	3.99	5.26	-3890000	3.89	5.26	-3970000	3.97	5.26	-3230000	3.23	5.26	-3170000	3.17	5.26	-3170000	3.17
5.28	-3960000	3.96	5.28	-3860000	3.86	5.28	-3960000	3.96	5.28	-3230000	3.23	5.28	-3170000	3.17	5.28	-3180000	3.18
5.31	-3920000	3.92	5.31	-3830000	3.83	5.31	-3940000	3.94	5.31	-3230000	3.23	5.31	-3170000	3.17	5.31	-3180000	3.18
5.34	-3880000	3.88	5.34	-3820000	3.82	5.34	-3940000	3.94	5.34	-3230000	3.23	5.34	-3170000	3.17	5.34	-3180000	3.18
5.37	-3850000	3.85	5.37	-3830000	3.83	5.37	-3930000	3.93	5.37	-3230000	3.23	5.37	-3180000	3.18	5.37	-3190000	3.19
5.39	-3830000	3.83	5.39	-3860000	3.86	5.39	-3930000	3.93	5.39	-3240000	3.24	5.39	-3180000	3.18	5.39	-3190000	3.19
5.42	-3830000	3.83	5.42	-3900000	3.9	5.42	-3940000	3.94	5.42	-3240000	3.24	5.42	-3180000	3.18	5.42	-3190000	3.19
5.45	-3830000	3.83	5.45	-3960000	3.96	5.45	-3940000	3.94	5.45	-3240000	3.24	5.45	-3180000	3.18	5.45	-3190000	3.19
5.48	-3850000	3.85	5.48	-4000000	4	5.48	-3950000	3.95	5.48	-3240000	3.24	5.48	-3180000	3.18	5.48	-3190000	3.19
5.5	-3860000	3.86	5.5	-4040000	4.04	5.5	-3950000	3.95	5.5	-3240000	3.24	5.5	-3180000	3.18	5.5	-3190000	3.19
5.53	-3880000	3.88	5.53	-4040000	4.04	5.53	-3950000	3.95	5.53	-3240000	3.24	5.53	-3180000	3.18	5.53	-3190000	3.19
5.56	-3890000	3.89	5.56	-4030000	4.03	5.56	-3940000	3.94	5.56	-3240000	3.24	5.56	-3180000	3.18	5.56	-3190000	3.19
5.59	-3900000	3.9	5.59	-4010000	4.01	5.59	-3940000	3.94	5.59	-3240000	3.24	5.59	-3180000	3.18	5.59	-3190000	3.19
5.61	-3900000	3.9	5.61	-3990000	3.99	5.61	-3940000	3.94	5.61	-3240000	3.24	5.61	-3180000	3.18	5.61	-3200000	3.2
5.64	-3900000	3.9	5.64	-3990000	3.99	5.64	-3940000	3.94	5.64	-3240000	3.24	5.64	-3180000	3.18	5.64	-3200000	3.2
5.67	-3900000	3.9	5.67	-3980000	3.98	5.67	-3940000	3.94	5.67	-3240000	3.24	5.67	-3190000	3.19	5.67	-3200000	3.2
5.69	-3900000	3.9	5.69	-3970000	3.97	5.69	-3950000	3.95	5.69	-3240000	3.24	5.69	-3190000	3.19	5.69	-3200000	3.2
5.72	-3900000	3.9	5.72	-3960000	3.96	5.72	-3950000	3.95	5.72	-3240000	3.24	5.72	-3190000	3.19	5.72	-3200000	3.2
5.75	-3900000	3.9	5.75	-3960000	3.96	5.75	-3950000	3.95	5.75	-3250000	3.25	5.75	-3190000	3.19	5.75	-3200000	3.2
5.78	-3900000	3.9	5.78	-3950000	3.95	5.78	-3950000	3.95	5.78	-3250000	3.25	5.78	-3190000	3.19	5.78	-3200000	3.2
5.81	-3900000	3.9	5.81	-3940000	3.94	5.81	-3960000	3.96	5.81	-3250000	3.25	5.81	-3200000	3.2	5.81	-3200000	3.2
5.83	-3900000	3.9	5.83	-3930000	3.93	5.83	-3960000	3.96	5.83	-3250000	3.25	5.83	-3200000	3.2	5.83	-3200000	3.2
5.88	-3900000	3.9	5.88	-3920000	3.92	5.88	-3960000	3.96	5.88	-3250000	3.25	5.88	-3200000	3.2	5.88	-3200000	3.2
5.9	-3890000	3.89	5.9	-3910000	3.91	5.9	-3960000	3.96	5.9	-3250000	3.25	5.9	-3200000	3.2	5.9	-3210000	3.21
5.93	-3890000	3.89	5.93	-3910000	3.91	5.93	-3960000	3.96	5.93	-3250000	3.25	5.93	-3200000	3.2	5.93	-3210000	3.21
5.96	-3890000	3.89	5.96	-3900000	3.9	5.96	-3960000	3.96	5.96	-3250000	3.25	5.96	-3200000	3.2	5.96	-3210000	3.21
5.98	-3880000	3.88	5.98	-3890000	3.89	5.98	-3960000	3.96	5.98	-3250000	3.25	5.98	-3200000	3.2	5.98	-3210000	3.21
6.02	-3870000	3.87	6.02	-3880000	3.88	6.02	-3960000	3.96	6.02	-3250000	3.25	6.02	-3200000	3.2	6.02	-3210000	3.21
6.05	-3860000	3.86	6.05	-3870000	3.87	6.05	-3960000	3.96	6.05	-3250000	3.25	6.05	-3200000	3.2	6.05	-3210000	3.21
6.07	-3860000	3.86	6.07	-3860000	3.86	6.07	-3950000	3.95	6.07	-3250000	3.25	6.07	-3200000	3.2	6.07	-3210000	3.21
6.1	-3850000	3.85	6.1	-3850000	3.85	6.1	-3950000	3.95	6.1	-3250000	3.25	6.1	-3200000	3.2	6.1	-3210000	3.21
6.13	-3840000	3.84	6.13	-3840000	3.84	6.13	-3950000	3.95	6.13	-3250000	3.25	6.13	-3200000	3.2	6.13	-3210000	3.21
6.16	-3830000	3.83	6.16	-3830000	3.83	6.16	-3950000	3.95	6.16	-3250000	3.25	6.16	-3210000	3.21	6.16	-3210000	3.21
6.19	-3830000	3.83	6.19	-3830000	3.83	6.19	-3940000	3.94	6.19	-3250000	3.25	6.19	-3200000	3.2	6.19	-3210000	3.21
6.22	-3820000	3.82	6.22	-3820000	3.82	6.22	-3940000	3.94	6.22	-3250000	3.25	6.22	-3200000	3.2	6.22	-3210000	3.21
6.25	-3810000	3.81	6.25	-3820000	3.82	6.25	-3940000	3.94	6.25	-3250000	3.25	6.25	-3200000	3.2	6.25	-3210000	3.21
6.28	-3810000	3.81	6.28	-3820000	3.82	6.28	-3930000	3.93	6.28	-3250000	3.25	6.28	-3200000	3.2	6.28	-3200000	3.2
6.3	-3800000	3.8	6.3	-3820000	3.82	6.3	-3920000	3.92	6.3	-3250000	3.25	6.3	-3200000	3.2	6.3	-3200000	3.2
6.33	-3790000	3.79	6.33	-3820000	3.82	6.33	-3910000	3.91	6.33	-3250000	3.25	6.33	-3200000	3.2	6.33	-3200000	3.2
6.35	-3790000	3.79	6.35	-3820000	3.82	6.35	-3890000	3.89	6.35	-3250000	3.25	6.35	-3200000	3.2	6.35	-3200000	3.2
6.38	-3780000	3.78	6.38	-3820000	3.82	6.38	-3880000	3.88	6.38	-3250000	3.25	6.38	-3200000	3.2	6.38	-3200000	3.2
6.41	-3780000	3.78	6.41	-3820000	3.82	6.41	-3860000	3.86	6.41	-3250000	3.25	6.41	-3200000	3.2	6.41	-3200000	3.2
6.44	-3770000	3.77	6.44	-3820000	3.82	6.44	-3840000	3.84	6.44	-3250000	3.25	6.44	-3200000	3.2	6.44	-3200000	3.2
6.46	-3770000	3.77	6.46	-3820000	3.82	6.46	-3820000	3.82	6.46	-3250000	3.25	6.46	-3200000	3.2	6.46	-3200000	3.2
6.49	-3770000	3.77	6.49	-3820000	3.82	6.49	-3800000	3.8	6.49	-3250000	3.25	6.49	-3200000	3.2	6.49	-3200000	3.2
6.52	-3770000	3.77	6.52	-3820000	3.82	6.52	-3790000	3.79	6.52	-3250000	3.25	6.52	-3200000	3.2	6.52	-3200000	3.2
6.54	-3770000	3.77	6.54	-3810000	3.81	6.54	-3770000	3.77	6.54	-3250000	3.25	6.54	-3200000	3.2	6.54	-3210000	3.21
6.57	-3770000	3.77	6.57	-3800000	3.8	6.57	-3770000	3.77	6.57	-3250000	3.25	6.57	-3200000	3.2	6.57	-3210000	3.21
6.6	-3770000	3.77	6.6	-3800000	3.8	6.6	-3770000	3.77	6.6	-3250000	3.25	6.6	-3200000	3.2	6.6	-3210000	3.21
6.63	-3770000	3.77	6.63	-3790000	3.79	6.63	-3770000	3.77	6.63	-3250000	3.25	6.63	-3200000	3.2	6.63	-3210000	3.21
6.66	-3770000	3.77	6.66	-3790000	3.79	6.66	-3790000	3.79	6.66	-3250000	3.25	6.66	-3210000	3.21	6.66	-3210000	3.21
6.69	-3780000	3.78	6.69	-3790000	3.79	6.69	-3810000	3.81	6.69	-3250000	3.25	6.69	-3210000	3.21	6.69	-3210000	3.21
6.71	-3780000	3.78	6.71	-3790000	3.79	6.71	-3840000	3.84	6.71	-3250000	3.25	6.71	-3210000	3.21	6.71	-3210000	3.21
6.74	-3790000	3.79	6.74	-3790000	3.79	6.74	-3860000	3.86	6.74	-3250000	3.25	6.74	-3210000	3.21	6.74	-3220000	3.22
6.77	-3790000	3.79	6.77	-3780000	3.78	6.77	-3870000	3.87	6.77	-3250000	3.25	6.77	-3210000	3.21	6.77	-3220000	3.22
6.79	-3800000	3.8	6.79	-3780000	3.78	6.79	-3880000	3.88	6.79	-3250000	3.25	6.79	-3210000	3.21	6.79	-3220000	3.22
6.82	-3800000	3.8	6.82	-3780000	3.78	6.82	-3890000	3.89	6.82	-3250000	3.25	6.82	-3220000	3.22	6.82	-3220000	3.22
6.85	-3800000	3.8	6.85	-3780000	3.78	6.85	-3890000	3.89	6.85	-3250000	3.25	6.85	-3220000	3.22	6.85	-3220000	3.22
6.87	-3800000	3.8	6.87	-3780000	3.78	6.87	-3880000	3.88	6.87	-3250000	3.25	6.87	-3220000	3.22	6.87	-3230000	3.23
6.9	-3800000	3.8	6.9	-3780000	3.78	6.9	-3870000	3.87	6.9	-3260000	3.26	6.9	-3220000	3.22	6.9	-3230000	3.23
6.93	-3800000	3.8	6.93	-3770000	3.77	6.93	-3860000	3.86	6.93	-3260000	3.26	6.93	-3220000	3.22	6.93	-3230000	3.23
6.96	-3800000	3.8	6.96	-3770000	3.77	6.96	-3850000	3.85	6.96	-3260000	3.26	6.96	-3230000	3.23	6.96	-3230000	3.23
6.98	-3790000	3.79	6.98	-3770000	3.77	6.98	-3840000	3.84	6.98	-3260000	3.26	6.98	-3230000	3.23	6.98	-3230000	3.23
7.01	-3790000	3.79	7.01	-3770000	3.77	7.01	-3820000	3.82	7.01	-3260000	3.26	7.01	-3230000	3.23	7.01	-3230000	3.23
7.03	-3780000	3.78	7.03	-3760000	3.76	7.03	-3810000	3.81	7.03	-3260000	3.26	7.03	-3230000	3.23	7.03	-3230000	3.23
7.06	-3770000	3.77	7.06	-3760000	3.76	7.06	-3800000	3.8	7.06	-3260000	3.26	7.06	-3230000	3.23	7.06	-3230000	3.23
7.09	-3760000	3.76	7.09	-3760000	3.76	7.09	-3790000	3.79	7.09	-3270000	3.27	7.09	-3230000	3.23	7.09	-3230000	3.23
7.12	-3750000	3.75	7.12	-3760000	3.76	7.12	-3780000	3.78	7.12	-3270000	3.27	7.12	-3230000	3.23	7.12	-3230000	3.23
7.14	-3740000	3.74	7.14	-3750000	3.75	7.14	-3770000	3.77	7.14	-3270000	3.27	7.14	-3230000	3.23	7.14	-3230000	3.23
7.17	-3740000	3.74	7.17	-3750000	3.75	7.17	-3760000	3.76	7.17	-3270000	3.27	7.17	-3230000	3.23	7.17	-3230000	3.23
7.2	-3730000	3.73	7.2	-3750000	3.75	7.2	-3750000	3.75	7.2	-3270000	3.27	7.2	-3230000	3.23	7.2	-3230000	3.23
7.23	-3730000	3.73	7.23	-3740000	3.74	7.23	-3750000	3.75	7.23	-3270000	3.27	7.23	-3230000	3.23	7.23	-3230000	3.23
7.25	-3730000	3.73	7.25	-3740000	3.74	7.25	-3740000	3.74	7.25	-3280000	3.28	7.25	-3220000	3.22	7.25	-3230000	3.23
7.28	-3730000	3.73	7.28	-3730000	3.73	7.28	-3740000	3.74	7.28	-3280000	3.28	7.28	-3220000	3.22	7.28	-3230000	3.23
7.31	-3730000	3.73	7.31	-3730000	3.73	7.31	-3740000	3.74	7.31	-3280000	3.28	7.31	-3220000	3.22	7.31	-3230000	3.23
7.34	-3740000	3.74	7.34	-3730000	3.73	7.34	-3740000	3.74	7.34	-3280000	3.28	7.34	-3220000	3.22	7.34	-3230000	3.23
7.37	-3740000	3.74	7.37	-3730000	3.73	7.37	-3740000	3.74	7.37	-3280000	3.28	7.37	-3230000	3.23	7.37	-3230000	3.23
7.39	-3740000	3.74	7.39	-3730000	3.73	7.39	-3730000	3.73	7.39	-3280000	3.28	7.39	-3230000	3.23	7.39	-3230000	3.23
7.42	-3750000	3.75	7.42	-3730000	3.73	7.42	-3730000	3.73	7.42	-3280000	3.28	7.42	-3230000	3.23	7.42	-3240000	3.24
7.45	-3750000	3.75	7.45	-3730000	3.73	7.45	-3740000	3.74	7.45	-3280000	3.28	7.45	-3230000	3.23	7.45	-3240000	3.24
7.47	-3760000	3.76	7.47	-3730000	3.73	7.47	-3740000	3.74	7.47	-3280000	3.28	7.47	-3230000	3.23	7.47	-3240000	3.24
7.5	-3770000	3.77	7.5	-3740000	3.74	7.5	-3740000	3.74	7.5	-3280000	3.28	7.5	-3230000	3.23	7.5	-3240000	3.24
7.53	-3770000	3.77	7.53	-3740000	3.74	7.53	-3750000	3.75	7.53	-3280000	3.28	7.53	-3230000	3.23	7.53	-3240000	3.24
7.55	-3770000	3.77	7.55	-3740000	3.74	7.55	-3750000	3.75	7.55	-3280000	3.28	7.55	-3230000	3.23	7.55	-3240000	3.24
7.58	-3780000	3.78	7.58	-3740000	3.74	7.58	-3750000	3.75	7.58	-3280000	3.28	7.58	-3240000	3.24	7.58	-3240000	3.24
7.61	-3780000	3.78	7.61	-3740000	3.74	7.61	-3760000	3.76	7.61	-3280000	3.28	7.61	-3240000	3.24	7.61	-3240000	3.24
7.64	-3780000	3.78	7.64	-3740000	3.74	7.64	-3760000	3.76	7.64	-3280000	3.28	7.64	-3240000	3.24	7.64	-3240000	3.24
7.66	-3780000	3.78	7.66	-3740000	3.74	7.66	-3770000	3.77	7.66	-3280000	3.28	7.66	-3240000	3.24	7.66	-3240000	3.24
7.69	-3780000	3.78	7.69	-3740000	3.74	7.69	-3770000	3.77	7.69	-3280000	3.28	7.69	-3240000	3.24	7.69	-3240000	3.24
7.72	-3780000	3.78	7.72	-3740000	3.74	7.72	-3770000	3.77	7.72	-3280000	3.28	7.72	-3240000	3.24	7.72	-3240000	3.24
7.74	-3780000	3.78	7.74	-3740000	3.74	7.74	-3770000	3.77	7.74	-3280000	3.28	7.74	-3240000	3.24	7.74	-3240000	3.24
7.77	-3770000	3.77	7.77	-3740000	3.74	7.77	-3770000	3.77	7.77	-3280000	3.28	7.77	-3240000	3.24	7.77	-3240000	3.24
7.8	-3770000	3.77	7.8	-3740000	3.74	7.8	-3770000	3.77	7.8	-3280000	3.28	7.8	-3240000	3.24	7.8	-3240000	3.24
7.82	-3770000	3.77	7.82	-3740000	3.74	7.82	-3770000	3.77	7.82	-3280000	3.28	7.82	-3240000	3.24	7.82	-3240000	3.24
7.85	-3760000	3.76	7.85	-3740000	3.74	7.85	-3770000	3.77	7.85	-3280000	3.28	7.85	-3240000	3.24	7.85	-3250000	3.25
7.87	-3760000	3.76	7.87	-3740000	3.74	7.87	-3770000	3.77	7.87	-3280000	3.28	7.87	-3240000	3.24	7.87	-3250000	3.25
7.9	-3750000	3.75	7.9	-3740000	3.74	7.9	-3760000	3.76	7.9	-3280000	3.28	7.9	-3250000	3.25	7.9	-3250000	3.25
7.92	-3750000	3.75	7.92	-3740000	3.74	7.92	-3760000	3.76	7.92	-3280000	3.28	7.92	-3250000	3.25	7.92	-3250000	3.25
7.95	-3740000	3.74	7.95	-3740000	3.74	7.95	-3760000	3.76	7.95	-3280000	3.28	7.95	-3250000	3.25	7.95	-3250000	3.25
7.98	-3740000	3.74	7.98	-3740000	3.74	7.98	-3760000	3.76	7.98	-3290000	3.29	7.98	-3250000	3.25	7.98	-3250000	3.25
8.01	-3730000	3.73	8.01	-3740000	3.74	8.01	-3760000	3.76	8.01	-3290000	3.29	8.01	-3250000	3.25	8.01	-3250000	3.25
8.03	-3730000	3.73	8.03	-3740000	3.74	8.03	-3750000	3.75	8.03	-3290000	3.29	8.03	-3250000	3.25	8.03	-3250000	3.25
8.06	-3720000	3.72	8.06	-3740000	3.74	8.06	-3750000	3.75	8.06	-3290000	3.29	8.06	-3250000	3.25	8.06	-3260000	3.26
8.09	-3720000	3.72	8.09	-3740000	3.74	8.09	-3750000	3.75	8.09	-3290000	3.29	8.09	-3250000	3.25	8.09	-3260000	3.26
8.11	-3720000	3.72	8.11	-3740000	3.74	8.11	-3750000	3.75	8.11	-3290000	3.29	8.11	-3250000	3.25	8.11	-3260000	3.26
8.14	-3720000	3.72	8.14	-3740000	3.74	8.14	-3750000	3.75	8.14	-3300000	3.3	8.14	-3250000	3.25	8.14	-3260000	3.26
8.17	-3720000	3.72	8.17	-3740000	3.74	8.17	-3750000	3.75	8.17	-3300000	3.3	8.17	-3250000	3.25	8.17	-3260000	3.26
8.2	-3730000	3.73	8.2	-3740000	3.74	8.2	-3750000	3.75	8.2	-3300000	3.3	8.2	-3260000	3.26	8.2	-3260000	3.26
8.22	-3730000	3.73	8.22	-3740000	3.74	8.22	-3750000	3.75	8.22	-3300000	3.3	8.22	-3260000	3.26	8.22	-3260000	3.26
8.25	-3740000	3.74	8.25	-3730000	3.73	8.25	-3740000	3.74	8.25	-3300000	3.3	8.25	-3260000	3.26	8.25	-3260000	3.26
8.27	-3750000	3.75	8.27	-3730000	3.73	8.27	-3740000	3.74	8.27	-3300000	3.3	8.27	-3260000	3.26	8.27	-3260000	3.26
8.3	-3750000	3.75	8.3	-3730000	3.73	8.3	-3740000	3.74	8.3	-3300000	3.3	8.3	-3260000	3.26	8.3	-3270000	3.27
8.33	-3760000	3.76	8.33	-3730000	3.73	8.33	-3740000	3.74	8.33	-3300000	3.3	8.33	-3260000	3.26	8.33	-3270000	3.27
8.35	-3760000	3.76	8.35	-3720000	3.72	8.35	-3740000	3.74	8.35	-3300000	3.3	8.35	-3260000	3.26	8.35	-3270000	3.27
8.38	-3760000	3.76	8.38	-3720000	3.72	8.38	-3740000	3.74	8.38	-3300000	3.3	8.38	-3270000	3.27	8.38	-3270000	3.27
8.41	-3760000	3.76	8.41	-3720000	3.72	8.41	-3730000	3.73	8.41	-3300000	3.3	8.41	-3270000	3.27	8.41	-3270000	3.27
8.43	-3760000	3.76	8.43	-3720000	3.72	8.43	-3730000	3.73	8.43	-3300000	3.3	8.43	-3270000	3.27	8.43	-3270000	3.27
8.46	-3750000	3.75	8.46	-3720000	3.72	8.46	-3730000	3.73	8.46	-3300000	3.3	8.46	-3270000	3.27	8.46	-3270000	3.27
8.49	-3750000	3.75	8.49	-3720000	3.72	8.49	-3720000	3.72	8.49	-3300000	3.3	8.49	-3270000	3.27	8.49	-3270000	3.27
8.51	-3750000	3.75	8.51	-3720000	3.72	8.51	-3720000	3.72	8.51	-3300000	3.3	8.51	-3270000	3.27	8.51	-3270000	3.27
8.54	-3740000	3.74	8.54	-3720000	3.72	8.54	-3720000	3.72	8.54	-3300000	3.3	8.54	-3270000	3.27	8.54	-3270000	3.27
8.57	-3740000	3.74	8.57	-3720000	3.72	8.57	-3720000	3.72	8.57	-3300000	3.3	8.57	-3270000	3.27	8.57	-3270000	3.27
8.6	-3730000	3.73	8.6	-3720000	3.72	8.6	-3720000	3.72	8.6	-3300000	3.3	8.6	-3280000	3.28	8.6	-3270000	3.27
8.63	-3730000	3.73	8.63	-3720000	3.72	8.63	-3720000	3.72	8.63	-3300000	3.3	8.63	-3280000	3.28	8.63	-3270000	3.27
8.65	-3730000	3.73	8.65	-3720000	3.72	8.65	-3730000	3.73	8.65	-3300000	3.3	8.65	-3280000	3.28	8.65	-3270000	3.27
8.7	-3720000	3.72	8.7	-3720000	3.72	8.7	-3730000	3.73	8.7	-3300000	3.3	8.7	-3280000	3.28	8.7	-3270000	3.27
8.73	-3720000	3.72	8.73	-3720000	3.72	8.73	-3730000	3.73	8.73	-3310000	3.31	8.73	-3280000	3.28	8.73	-3270000	3.27
8.75	-3720000	3.72	8.75	-3720000	3.72	8.75	-3740000	3.74	8.75	-3310000	3.31	8.75	-3280000	3.28	8.75	-3270000	3.27
8.78	-3720000	3.72	8.78	-3720000	3.72	8.78	-3740000	3.74	8.78	-3310000	3.31	8.78	-3280000	3.28	8.78	-3270000	3.27
8.81	-3720000	3.72	8.81	-3720000	3.72	8.81	-3740000	3.74	8.81	-3310000	3.31	8.81	-3280000	3.28	8.81	-3280000	3.28
8.83	-3720000	3.72	8.83	-3720000	3.72	8.83	-3750000	3.75	8.83	-3310000	3.31	8.83	-3290000	3.29	8.83	-3280000	3.28
8.86	-3720000	3.72	8.86	-3720000	3.72	8.86	-3750000	3.75	8.86	-3320000	3.32	8.86	-3290000	3.29	8.86	-3280000	3.28
8.88	-3720000	3.72	8.88	-3720000	3.72	8.88	-3750000	3.75	8.88	-3320000	3.32	8.88	-3290000	3.29	8.88	-3280000	3.28
8.91	-3720000	3.72	8.91	-3720000	3.72	8.91	-3750000	3.75	8.91	-3320000	3.32	8.91	-3290000	3.29	8.91	-3290000	3.29
8.93	-3720000	3.72	8.93	-3720000	3.72	8.93	-3760000	3.76	8.93	-3320000	3.32	8.93	-3290000	3.29	8.93	-3290000	3.29
8.96	-3720000	3.72	8.96	-3720000	3.72	8.96	-3760000	3.76	8.96	-3320000	3.32	8.96	-3290000	3.29	8.96	-3290000	3.29
9	-3730000	3.73	9	-3720000	3.72	9	-3750000	3.75	9	-3320000	3.32	9	-3300000	3.3	9	-3290000	3.29
9.02	-3730000	3.73	9.02	-3710000	3.71	9.02	-3750000	3.75	9.02	-3320000	3.32	9.02	-3300000	3.3	9.02	-3290000	3.29
9.05	-3730000	3.73	9.05	-3710000	3.71	9.05	-3750000	3.75	9.05	-3320000	3.32	9.05	-3300000	3.3	9.05	-3290000	3.29
9.08	-3740000	3.74	9.08	-3710000	3.71	9.08	-3750000	3.75	9.08	-3320000	3.32	9.08	-3300000	3.3	9.08	-3290000	3.29
9.11	-3740000	3.74	9.11	-3710000	3.71	9.11	-3750000	3.75	9.11	-3320000	3.32	9.11	-3300000	3.3	9.11	-3290000	3.29
9.13	-3750000	3.75	9.13	-3710000	3.71	9.13	-3740000	3.74	9.13	-3320000	3.32	9.13	-3300000	3.3	9.13	-3300000	3.3
9.16	-3750000	3.75	9.16	-3720000	3.72	9.16	-3740000	3.74	9.16	-3320000	3.32	9.16	-3300000	3.3	9.16	-3300000	3.3
9.18	-3750000	3.75	9.18	-3720000	3.72	9.18	-3730000	3.73	9.18	-3320000	3.32	9.18	-3310000	3.31	9.18	-3300000	3.3
9.21	-3760000	3.76	9.21	-3720000	3.72	9.21	-3730000	3.73	9.21	-3320000	3.32	9.21	-3310000	3.31	9.21	-3300000	3.3
9.24	-3760000	3.76	9.24	-3730000	3.73	9.24	-3730000	3.73	9.24	-3320000	3.32	9.24	-3310000	3.31	9.24	-3300000	3.3
9.26	-3750000	3.75	9.26	-3730000	3.73	9.26	-3720000	3.72	9.26	-3320000	3.32	9.26	-3310000	3.31	9.26	-3300000	3.3
9.29	-3750000	3.75	9.29	-3730000	3.73	9.29	-3720000	3.72	9.29	-3320000	3.32	9.29	-3310000	3.31	9.29	-3300000	3.3
9.32	-3750000	3.75	9.32	-3730000	3.73	9.32	-3720000	3.72	9.32	-3320000	3.32	9.32	-3310000	3.31	9.32	-3300000	3.3
9.34	-3740000	3.74	9.34	-3740000	3.74	9.34	-3720000	3.72	9.34	-3330000	3.33	9.34	-3310000	3.31	9.34	-3300000	3.3
9.37	-3740000	3.74	9.37	-3740000	3.74	9.37	-3720000	3.72	9.37	-3330000	3.33	9.37	-3310000	3.31	9.37	-3300000	3.3
9.4	-3730000	3.73	9.4	-3740000	3.74	9.4	-3720000	3.72	9.4	-3330000	3.33	9.4	-3310000	3.31	9.4	-3300000	3.3
9.42	-3730000	3.73	9.42	-3740000	3.74	9.42	-3720000	3.72	9.42	-3330000	3.33	9.42	-3310000	3.31	9.42	-3310000	3.31
9.46	-3730000	3.73	9.46	-3740000	3.74	9.46	-3730000	3.73	9.46	-3330000	3.33	9.46	-3310000	3.31	9.46	-3310000	3.31
9.48	-3730000	3.73	9.48	-3740000	3.74	9.48	-3730000	3.73	9.48	-3330000	3.33	9.48	-3310000	3.31	9.48	-3310000	3.31
9.51	-3720000	3.72	9.51	-3730000	3.73	9.51	-3740000	3.74	9.51	-3340000	3.34	9.51	-3310000	3.31	9.51	-3310000	3.31
9.54	-3730000	3.73	9.54	-3730000	3.73	9.54	-3740000	3.74	9.54	-3340000	3.34	9.54	-3310000	3.31	9.54	-3310000	3.31
9.56	-3730000	3.73	9.56	-3730000	3.73	9.56	-3740000	3.74	9.56	-3340000	3.34	9.56	-3310000	3.31	9.56	-3310000	3.31
9.59	-3730000	3.73	9.59	-3720000	3.72	9.59	-3750000	3.75	9.59	-3340000	3.34	9.59	-3310000	3.31	9.59	-3310000	3.31
9.62	-3730000	3.73	9.62	-3720000	3.72	9.62	-3750000	3.75	9.62	-3340000	3.34	9.62	-3310000	3.31	9.62	-3320000	3.32
9.64	-3740000	3.74	9.64	-3710000	3.71	9.64	-3750000	3.75	9.64	-3340000	3.34	9.64	-3310000	3.31	9.64	-3320000	3.32
9.67	-3740000	3.74	9.67	-3710000	3.71	9.67	-3750000	3.75	9.67	-3350000	3.35	9.67	-3310000	3.31	9.67	-3320000	3.32
9.7	-3750000	3.75	9.7	-3700000	3.7	9.7	-3750000	3.75	9.7	-3350000	3.35	9.7	-3310000	3.31	9.7	-3320000	3.32
9.72	-3750000	3.75	9.72	-3700000	3.7	9.72	-3750000	3.75	9.72	-3350000	3.35	9.72	-3320000	3.32	9.72	-3320000	3.32
9.75	-3750000	3.75	9.75	-3700000	3.7	9.75	-3750000	3.75	9.75	-3350000	3.35	9.75	-3320000	3.32	9.75	-3320000	3.32
9.78	-3760000	3.76	9.78	-3690000	3.69	9.78	-3750000	3.75	9.78	-3350000	3.35	9.78	-3320000	3.32	9.78	-3320000	3.32
9.8	-3760000	3.76	9.8	-3690000	3.69	9.8	-3750000	3.75	9.8	-3350000	3.35	9.8	-3320000	3.32	9.8	-3320000	3.32
9.83	-3770000	3.77	9.83	-3690000	3.69	9.83	-3740000	3.74	9.83	-3350000	3.35	9.83	-3320000	3.32	9.83	-3320000	3.32
9.85	-3770000	3.77	9.85	-3690000	3.69	9.85	-3740000	3.74	9.85	-3350000	3.35	9.85	-3320000	3.32	9.85	-3320000	3.32
9.88	-3780000	3.78	9.88	-3690000	3.69	9.88	-3740000	3.74	9.88	-3350000	3.35	9.88	-3320000	3.32	9.88	-3320000	3.32
9.91	-3780000	3.78	9.91	-3690000	3.69	9.91	-3740000	3.74	9.91	-3350000	3.35	9.91	-3320000	3.32	9.91	-3320000	3.32
9.93	-3780000	3.78	9.93	-3700000	3.7	9.93	-3740000	3.74	9.93	-3350000	3.35	9.93	-3320000	3.32	9.93	-3320000	3.32
9.96	-3780000	3.78	9.96	-3700000	3.7	9.96	-3740000	3.74	9.96	-3350000	3.35	9.96	-3320000	3.32	9.96	-3320000	3.32
9.99	-3780000	3.78	9.99	-3710000	3.71	9.99	-3740000	3.74	9.99	-3350000	3.35	9.99	-3330000	3.33	9.99	-3320000	3.32
10	-3780000	3.78	10	-3710000	3.71	10	-3740000	3.74	10	-3350000	3.35	10	-3330000	3.33	10	-3320000	3.32
10	-3770000	3.77	10	-3720000	3.72	10	-3740000	3.74	10	-3350000	3.35	10	-3330000	3.33	10	-3320000	3.32
10.1	-3770000	3.77	10.1	-3720000	3.72	10.1	-3740000	3.74	10.1	-3350000	3.35	10.1	-3330000	3.33	10.1	-3320000	3.32
10.1	-3760000	3.76	10.1	-3720000	3.72	10.1	-3740000	3.74	10.1	-3350000	3.35	10.1	-3330000	3.33	10.1	-3320000	3.32
10.1	-3750000	3.75	10.1	-3730000	3.73	10.1	-3740000	3.74	10.1	-3360000	3.36	10.1	-3330000	3.33	10.1	-3320000	3.32
10.1	-3750000	3.75	10.1	-3730000	3.73	10.1	-3740000	3.74	10.1	-3360000	3.36	10.1	-3330000	3.33	10.1	-3320000	3.32
10.2	-3740000	3.74	10.2	-3730000	3.73	10.2	-3740000	3.74	10.2	-3360000	3.36	10.2	-3330000	3.33	10.2	-3320000	3.32
10.2	-3740000	3.74	10.2	-3730000	3.73	10.2	-3740000	3.74	10.2	-3360000	3.36	10.2	-3330000	3.33	10.2	-3320000	3.32
10.2	-3740000	3.74	10.2	-3730000	3.73	10.2	-3740000	3.74	10.2	-3360000	3.36	10.2	-3330000	3.33	10.2	-3320000	3.32
10.3	-3740000	3.74	10.3	-3730000	3.73	10.3	-3740000	3.74	10.3	-3360000	3.36	10.3	-3330000	3.33	10.3	-3320000	3.32
10.3	-3750000	3.75	10.3	-3730000	3.73	10.3	-3740000	3.74	10.3	-3360000	3.36	10.3	-3340000	3.34	10.3	-3330000	3.33
10.3	-3750000	3.75	10.3	-3730000	3.73	10.3	-3740000	3.74	10.3	-3360000	3.36	10.3	-3340000	3.34	10.3	-3330000	3.33
10.3	-3760000	3.76	10.3	-3720000	3.72	10.3	-3740000	3.74	10.3	-3360000	3.36	10.3	-3340000	3.34	10.3	-3330000	3.33
10.4	-3770000	3.77	10.4	-3720000	3.72	10.4	-3740000	3.74	10.4	-3360000	3.36	10.4	-3340000	3.34	10.4	-3330000	3.33
10.4	-3770000	3.77	10.4	-3720000	3.72	10.4	-3740000	3.74	10.4	-3360000	3.36	10.4	-3330000	3.33	10.4	-3330000	3.33
10.4	-3780000	3.78	10.4	-3720000	3.72	10.4	-3740000	3.74	10.4	-3360000	3.36	10.4	-3330000	3.33	10.4	-3330000	3.33
10.4	-3780000	3.78	10.4	-3720000	3.72	10.4	-3740000	3.74	10.4	-3360000	3.36	10.4	-3330000	3.33	10.4	-3330000	3.33
10.5	-3790000	3.79	10.5	-3710000	3.71	10.5	-3740000	3.74	10.5	-3360000	3.36	10.5	-3330000	3.33	10.5	-3330000	3.33
10.5	-3790000	3.79	10.5	-3710000	3.71	10.5	-3740000	3.74	10.5	-3360000	3.36	10.5	-3330000	3.33	10.5	-3330000	3.33
10.5	-3790000	3.79	10.5	-3710000	3.71	10.5	-3740000	3.74	10.5	-3360000	3.36	10.5	-3330000	3.33	10.5	-3330000	3.33
10.5	-3800000	3.8	10.5	-3710000	3.71	10.5	-3740000	3.74	10.5	-3360000	3.36	10.5	-3330000	3.33	10.5	-3330000	3.33
10.6	-3800000	3.8	10.6	-3710000	3.71	10.6	-3740000	3.74	10.6	-3360000	3.36	10.6	-3330000	3.33	10.6	-3330000	3.33
10.6	-3800000	3.8	10.6	-3710000	3.71	10.6	-3740000	3.74	10.6	-3360000	3.36	10.6	-3330000	3.33	10.6	-3330000	3.33
10.6	-3800000	3.8	10.6	-3710000	3.71	10.6	-3750000	3.75	10.6	-3360000	3.36	10.6	-3330000	3.33	10.6	-3330000	3.33
10.7	-3810000	3.81	10.7	-3720000	3.72	10.7	-3750000	3.75	10.7	-3360000	3.36	10.7	-3330000	3.33	10.7	-3330000	3.33
10.7	-3810000	3.81	10.7	-3720000	3.72	10.7	-3750000	3.75	10.7	-3360000	3.36	10.7	-3330000	3.33	10.7	-3330000	3.33
10.7	-3810000	3.81	10.7	-3720000	3.72	10.7	-3750000	3.75	10.7	-3360000	3.36	10.7	-3330000	3.33	10.7	-3330000	3.33
10.7	-3800000	3.8	10.7	-3720000	3.72	10.7	-3750000	3.75	10.7	-3360000	3.36	10.7	-3330000	3.33	10.7	-3330000	3.33
10.8	-3800000	3.8	10.8	-3720000	3.72	10.8	-3750000	3.75	10.8	-3360000	3.36	10.8	-3330000	3.33	10.8	-3330000	3.33
10.8	-3800000	3.8	10.8	-3720000	3.72	10.8	-3750000	3.75	10.8	-3370000	3.37	10.8	-3330000	3.33	10.8	-3330000	3.33
10.8	-3790000	3.79	10.8	-3720000	3.72	10.8	-3750000	3.75	10.8	-3370000	3.37	10.8	-3330000	3.33	10.8	-3330000	3.33
10.8	-3790000	3.79	10.8	-3720000	3.72	10.8	-3750000	3.75	10.8	-3370000	3.37	10.8	-3330000	3.33	10.8	-3330000	3.33
10.9	-3790000	3.79	10.9	-3720000	3.72	10.9	-3750000	3.75	10.9	-3370000	3.37	10.9	-3330000	3.33	10.9	-3330000	3.33
10.9	-3780000	3.78	10.9	-3720000	3.72	10.9	-3750000	3.75	10.9	-3370000	3.37	10.9	-3330000	3.33	10.9	-3330000	3.33
10.9	-3770000	3.77	10.9	-3720000	3.72	10.9	-3750000	3.75	10.9	-3370000	3.37	10.9	-3330000	3.33	10.9	-3330000	3.33
10.9	-3770000	3.77	10.9	-3710000	3.71	10.9	-3750000	3.75	10.9	-3370000	3.37	10.9	-3340000	3.34	10.9	-3330000	3.33
11	-3770000	3.77	11	-3710000	3.71	11	-3750000	3.75	11	-3370000	3.37	11	-3340000	3.34	11	-3340000	3.34
11	-3770000	3.77	11	-3710000	3.71	11	-3750000	3.75	11	-3370000	3.37	11	-3340000	3.34	11	-3340000	3.34
11	-3770000	3.77	11	-3710000	3.71	11	-3750000	3.75	11	-3370000	3.37	11	-3340000	3.34	11	-3340000	3.34
11.1	-3770000	3.77	11.1	-3710000	3.71	11.1	-3750000	3.75	11.1	-3370000	3.37	11.1	-3340000	3.34	11.1	-3340000	3.34
11.1	-3780000	3.78	11.1	-3710000	3.71	11.1	-3750000	3.75	11.1	-3370000	3.37	11.1	-3340000	3.34	11.1	-3340000	3.34
11.1	-3780000	3.78	11.1	-3710000	3.71	11.1	-3750000	3.75	11.1	-3370000	3.37	11.1	-3340000	3.34	11.1	-3340000	3.34
11.1	-3780000	3.78	11.1	-3720000	3.72	11.1	-3740000	3.74	11.1	-3370000	3.37	11.1	-3340000	3.34	11.1	-3340000	3.34
11.2	-3790000	3.79	11.2	-3720000	3.72	11.2	-3740000	3.74	11.2	-3370000	3.37	11.2	-3340000	3.34	11.2	-3340000	3.34
11.2	-3790000	3.79	11.2	-3720000	3.72	11.2	-3740000	3.74	11.2	-3370000	3.37	11.2	-3340000	3.34	11.2	-3340000	3.34
11.2	-3790000	3.79	11.2	-3720000	3.72	11.2	-3740000	3.74	11.2	-3370000	3.37	11.2	-3350000	3.35	11.2	-3340000	3.34
11.2	-3790000	3.79	11.2	-3730000	3.73	11.2	-3740000	3.74	11.2	-3370000	3.37	11.2	-3350000	3.35	11.2	-3340000	3.34
11.3	-3790000	3.79	11.3	-3730000	3.73	11.3	-3740000	3.74	11.3	-3370000	3.37	11.3	-3350000	3.35	11.3	-3340000	3.34
11.3	-3790000	3.79	11.3	-3730000	3.73	11.3	-3740000	3.74	11.3	-3370000	3.37	11.3	-3350000	3.35	11.3	-3340000	3.34
11.3	-3790000	3.79	11.3	-3730000	3.73	11.3	-3740000	3.74	11.3	-3370000	3.37	11.3	-3350000	3.35	11.3	-3340000	3.34
11.4	-3790000	3.79	11.4	-3740000	3.74	11.4	-3740000	3.74	11.4	-3370000	3.37	11.4	-3350000	3.35	11.4	-3340000	3.34
11.4	-3790000	3.79	11.4	-3740000	3.74	11.4	-3740000	3.74	11.4	-3370000	3.37	11.4	-3350000	3.35	11.4	-3340000	3.34
11.4	-3790000	3.79	11.4	-3740000	3.74	11.4	-3740000	3.74	11.4	-3370000	3.37	11.4	-3350000	3.35	11.4	-3340000	3.34
11.4	-3780000	3.78	11.4	-3740000	3.74	11.4	-3740000	3.74	11.4	-3370000	3.37	11.4	-3350000	3.35	11.4	-3340000	3.34
11.5	-3780000	3.78	11.5	-3740000	3.74	11.5	-3740000	3.74	11.5	-3370000	3.37	11.5	-3350000	3.35	11.5	-3340000	3.34
11.5	-3780000	3.78	11.5	-3740000	3.74	11.5	-3740000	3.74	11.5	-3370000	3.37	11.5	-3350000	3.35	11.5	-3340000	3.34
11.5	-3770000	3.77	11.5	-3740000	3.74	11.5	-3740000	3.74	11.5	-3370000	3.37	11.5	-3350000	3.35	11.5	-3340000	3.34
11.5	-3770000	3.77	11.5	-3730000	3.73	11.5	-3750000	3.75	11.5	-3370000	3.37	11.5	-3350000	3.35	11.5	-3340000	3.34
11.6	-3770000	3.77	11.6	-3730000	3.73	11.6	-3750000	3.75	11.6	-3370000	3.37	11.6	-3350000	3.35	11.6	-3340000	3.34
11.6	-3770000	3.77	11.6	-3730000	3.73	11.6	-3750000	3.75	11.6	-3370000	3.37	11.6	-3350000	3.35	11.6	-3340000	3.34
11.6	-3780000	3.78	11.6	-3730000	3.73	11.6	-3750000	3.75	11.6	-3370000	3.37	11.6	-3350000	3.35	11.6	-3340000	3.34
11.6	-3780000	3.78	11.6	-3730000	3.73	11.6	-3750000	3.75	11.6	-3370000	3.37	11.6	-3350000	3.35	11.6	-3340000	3.34
11.7	-3780000	3.78	11.7	-3720000	3.72	11.7	-3750000	3.75	11.7	-3370000	3.37	11.7	-3350000	3.35	11.7	-3340000	3.34
11.7	-3790000	3.79	11.7	-3720000	3.72	11.7	-3750000	3.75	11.7	-3380000	3.38	11.7	-3350000	3.35	11.7	-3340000	3.34
11.7	-3790000	3.79	11.7	-3730000	3.73	11.7	-3750000	3.75	11.7	-3380000	3.38	11.7	-3350000	3.35	11.7	-3340000	3.34
11.8	-3790000	3.79	11.8	-3730000	3.73	11.8	-3750000	3.75	11.8	-3380000	3.38	11.8	-3350000	3.35	11.8	-3340000	3.34
11.8	-3790000	3.79	11.8	-3730000	3.73	11.8	-3750000	3.75	11.8	-3380000	3.38	11.8	-3350000	3.35	11.8	-3340000	3.34
11.8	-3790000	3.79	11.8	-3730000	3.73	11.8	-3750000	3.75	11.8	-3380000	3.38	11.8	-3350000	3.35	11.8	-3340000	3.34
11.8	-3790000	3.79	11.8	-3730000	3.73	11.8	-3750000	3.75	11.8	-3380000	3.38	11.8	-3350000	3.35	11.8	-3340000	3.34
11.9	-3790000	3.79	11.9	-3740000	3.74	11.9	-3750000	3.75	11.9	-3380000	3.38	11.9	-3350000	3.35	11.9	-3340000	3.34
11.9	-3790000	3.79	11.9	-3740000	3.74	11.9	-3750000	3.75	11.9	-3380000	3.38	11.9	-3350000	3.35	11.9	-3350000	3.35
11.9	-3790000	3.79	11.9	-3740000	3.74	11.9	-3750000	3.75	11.9	-3380000	3.38	11.9	-3350000	3.35	11.9	-3350000	3.35
11.9	-3790000	3.79	11.9	-3740000	3.74	11.9	-3750000	3.75	11.9	-3380000	3.38	11.9	-3350000	3.35	11.9	-3350000	3.35
12	-3790000	3.79	12	-3750000	3.75	12	-3750000	3.75	12	-3380000	3.38	12	-3350000	3.35	12	-3350000	3.35
12	-3780000	3.78	12	-3750000	3.75	12	-3750000	3.75	12	-3380000	3.38	12	-3350000	3.35	12	-3350000	3.35
12	-3780000	3.78	12	-3750000	3.75	12	-3750000	3.75	12	-3380000	3.38	12	-3350000	3.35	12	-3350000	3.35
12	-3780000	3.78	12	-3750000	3.75	12	-3750000	3.75	12	-3380000	3.38	12	-3350000	3.35	12	-3350000	3.35
12.1	-3780000	3.78	12.1	-3740000	3.74	12.1	-3750000	3.75	12.1	-3380000	3.38	12.1	-3350000	3.35	12.1	-3350000	3.35
12.1	-3770000	3.77	12.1	-3740000	3.74	12.1	-3760000	3.76	12.1	-3380000	3.38	12.1	-3360000	3.36	12.1	-3350000	3.35
12.1	-3770000	3.77	12.1	-3730000	3.73	12.1	-3760000	3.76	12.1	-3380000	3.38	12.1	-3360000	3.36	12.1	-3350000	3.35
12.2	-3770000	3.77	12.2	-3730000	3.73	12.2	-3760000	3.76	12.2	-3380000	3.38	12.2	-3360000	3.36	12.2	-3350000	3.35
12.2	-3770000	3.77	12.2	-3720000	3.72	12.2	-3760000	3.76	12.2	-3390000	3.39	12.2	-3360000	3.36	12.2	-3350000	3.35
12.2	-3770000	3.77	12.2	-3720000	3.72	12.2	-3760000	3.76	12.2	-3390000	3.39	12.2	-3360000	3.36	12.2	-3350000	3.35
12.2	-3770000	3.77	12.2	-3710000	3.71	12.2	-3760000	3.76	12.2	-3390000	3.39	12.2	-3360000	3.36	12.2	-3350000	3.35
12.3	-3780000	3.78	12.3	-3710000	3.71	12.3	-3760000	3.76	12.3	-3390000	3.39	12.3	-3360000	3.36	12.3	-3350000	3.35
12.3	-3780000	3.78	12.3	-3710000	3.71	12.3	-3760000	3.76	12.3	-3390000	3.39	12.3	-3360000	3.36	12.3	-3350000	3.35
12.3	-3780000	3.78	12.3	-3710000	3.71	12.3	-3760000	3.76	12.3	-3380000	3.38	12.3	-3360000	3.36	12.3	-3350000	3.35
12.3	-3790000	3.79	12.3	-3710000	3.71	12.3	-3750000	3.75	12.3	-3380000	3.38	12.3	-3360000	3.36	12.3	-3350000	3.35
12.4	-3790000	3.79	12.4	-3710000	3.71	12.4	-3750000	3.75	12.4	-3380000	3.38	12.4	-3360000	3.36	12.4	-3350000	3.35
12.4	-3790000	3.79	12.4	-3710000	3.71	12.4	-3750000	3.75	12.4	-3380000	3.38	12.4	-3360000	3.36	12.4	-3350000	3.35
12.4	-3800000	3.8	12.4	-3720000	3.72	12.4	-3750000	3.75	12.4	-3380000	3.38	12.4	-3360000	3.36	12.4	-3350000	3.35
12.4	-3800000	3.8	12.4	-3720000	3.72	12.4	-3750000	3.75	12.4	-3380000	3.38	12.4	-3360000	3.36	12.4	-3350000	3.35
12.5	-3800000	3.8	12.5	-3720000	3.72	12.5	-3750000	3.75	12.5	-3380000	3.38	12.5	-3360000	3.36	12.5	-3350000	3.35
12.5	-3810000	3.81	12.5	-3730000	3.73	12.5	-3750000	3.75	12.5	-3380000	3.38	12.5	-3360000	3.36	12.5	-3350000	3.35
12.5	-3810000	3.81	12.5	-3730000	3.73	12.5	-3750000	3.75	12.5	-3380000	3.38	12.5	-3360000	3.36	12.5	-3360000	3.36
12.6	-3810000	3.81	12.6	-3740000	3.74	12.6	-3750000	3.75	12.6	-3380000	3.38	12.6	-3360000	3.36	12.6	-3360000	3.36
12.6	-3810000	3.81	12.6	-3740000	3.74	12.6	-3750000	3.75	12.6	-3390000	3.39	12.6	-3360000	3.36	12.6	-3360000	3.36
12.6	-3810000	3.81	12.6	-3740000	3.74	12.6	-3750000	3.75	12.6	-3390000	3.39	12.6	-3360000	3.36	12.6	-3360000	3.36
12.6	-3800000	3.8	12.6	-3750000	3.75	12.6	-3750000	3.75	12.6	-3390000	3.39	12.6	-3360000	3.36	12.6	-3360000	3.36
12.7	-3800000	3.8	12.7	-3750000	3.75	12.7	-3750000	3.75	12.7	-3390000	3.39	12.7	-3360000	3.36	12.7	-3360000	3.36
12.7	-3800000	3.8	12.7	-3750000	3.75	12.7	-3760000	3.76	12.7	-3390000	3.39	12.7	-3360000	3.36	12.7	-3360000	3.36
12.7	-3800000	3.8	12.7	-3750000	3.75	12.7	-3760000	3.76	12.7	-3390000	3.39	12.7	-3360000	3.36	12.7	-3360000	3.36
12.7	-3800000	3.8	12.7	-3750000	3.75	12.7	-3760000	3.76	12.7	-3390000	3.39	12.7	-3360000	3.36	12.7	-3360000	3.36
12.8	-3790000	3.79	12.8	-3750000	3.75	12.8	-3760000	3.76	12.8	-3390000	3.39	12.8	-3360000	3.36	12.8	-3360000	3.36
12.8	-3790000	3.79	12.8	-3750000	3.75	12.8	-3760000	3.76	12.8	-3390000	3.39	12.8	-3360000	3.36	12.8	-3360000	3.36
12.8	-3790000	3.79	12.8	-3750000	3.75	12.8	-3760000	3.76	12.8	-3390000	3.39	12.8	-3360000	3.36	12.8	-3360000	3.36
12.8	-3780000	3.78	12.8	-3740000	3.74	12.8	-3770000	3.77	12.8	-3390000	3.39	12.8	-3360000	3.36	12.8	-3360000	3.36
12.9	-3780000	3.78	12.9	-3740000	3.74	12.9	-3770000	3.77	12.9	-3390000	3.39	12.9	-3360000	3.36	12.9	-3360000	3.36
12.9	-3780000	3.78	12.9	-3730000	3.73	12.9	-3770000	3.77	12.9	-3390000	3.39	12.9	-3360000	3.36	12.9	-3360000	3.36
12.9	-3780000	3.78	12.9	-3730000	3.73	12.9	-3770000	3.77	12.9	-3390000	3.39	12.9	-3360000	3.36	12.9	-3360000	3.36
13	-3770000	3.77	13	-3720000	3.72	13	-3770000	3.77	13	-3390000	3.39	13	-3360000	3.36	13	-3360000	3.36
13	-3770000	3.77	13	-3720000	3.72	13	-3770000	3.77	13	-3390000	3.39	13	-3360000	3.36	13	-3360000	3.36
13	-3770000	3.77	13	-3720000	3.72	13	-3770000	3.77	13	-3390000	3.39	13	-3360000	3.36	13	-3360000	3.36
13	-3770000	3.77	13	-3720000	3.72	13	-3760000	3.76	13	-3390000	3.39	13	-3360000	3.36	13	-3360000	3.36
13.1	-3770000	3.77	13.1	-3720000	3.72	13.1	-3760000	3.76	13.1	-3390000	3.39	13.1	-3360000	3.36	13.1	-3360000	3.36
13.1	-3770000	3.77	13.1	-3720000	3.72	13.1	-3760000	3.76	13.1	-3390000	3.39	13.1	-3360000	3.36	13.1	-3360000	3.36
13.1	-3770000	3.77	13.1	-3720000	3.72	13.1	-3760000	3.76	13.1	-3390000	3.39	13.1	-3360000	3.36	13.1	-3360000	3.36
13.1	-3770000	3.77	13.1	-3720000	3.72	13.1	-3750000	3.75	13.1	-3400000	3.4	13.1	-3360000	3.36	13.1	-3360000	3.36
13.2	-3770000	3.77	13.2	-3720000	3.72	13.2	-3750000	3.75	13.2	-3400000	3.4	13.2	-3360000	3.36	13.2	-3360000	3.36
13.2	-3780000	3.78	13.2	-3730000	3.73	13.2	-3750000	3.75	13.2	-3400000	3.4	13.2	-3360000	3.36	13.2	-3360000	3.36
13.2	-3780000	3.78	13.2	-3730000	3.73	13.2	-3750000	3.75	13.2	-3400000	3.4	13.2	-3360000	3.36	13.2	-3360000	3.36
13.2	-3780000	3.78	13.2	-3740000	3.74	13.2	-3740000	3.74	13.2	-3400000	3.4	13.2	-3360000	3.36	13.2	-3360000	3.36
13.3	-3790000	3.79	13.3	-3740000	3.74	13.3	-3740000	3.74	13.3	-3400000	3.4	13.3	-3360000	3.36	13.3	-3370000	3.37
13.3	-3790000	3.79	13.3	-3740000	3.74	13.3	-3750000	3.75	13.3	-3400000	3.4	13.3	-3360000	3.36	13.3	-3370000	3.37
13.3	-3790000	3.79	13.3	-3750000	3.75	13.3	-3750000	3.75	13.3	-3400000	3.4	13.3	-3370000	3.37	13.3	-3370000	3.37
13.4	-3790000	3.79	13.4	-3750000	3.75	13.4	-3750000	3.75	13.4	-3400000	3.4	13.4	-3370000	3.37	13.4	-3370000	3.37
13.4	-3790000	3.79	13.4	-3750000	3.75	13.4	-3750000	3.75	13.4	-3400000	3.4	13.4	-3370000	3.37	13.4	-3370000	3.37
13.4	-3790000	3.79	13.4	-3750000	3.75	13.4	-3750000	3.75	13.4	-3400000	3.4	13.4	-3370000	3.37	13.4	-3370000	3.37
13.4	-3790000	3.79	13.4	-3760000	3.76	13.4	-3760000	3.76	13.4	-3400000	3.4	13.4	-3370000	3.37	13.4	-3370000	3.37
13.5	-3780000	3.78	13.5	-3750000	3.75	13.5	-3760000	3.76	13.5	-3400000	3.4	13.5	-3370000	3.37	13.5	-3370000	3.37
13.5	-3780000	3.78	13.5	-3750000	3.75	13.5	-3760000	3.76	13.5	-3400000	3.4	13.5	-3370000	3.37	13.5	-3370000	3.37
13.5	-3780000	3.78	13.5	-3750000	3.75	13.5	-3760000	3.76	13.5	-3400000	3.4	13.5	-3370000	3.37	13.5	-3370000	3.37
13.5	-3780000	3.78	13.5	-3750000	3.75	13.5	-3760000	3.76	13.5	-3400000	3.4	13.5	-3370000	3.37	13.5	-3370000	3.37
13.6	-3790000	3.79	13.6	-3740000	3.74	13.6	-3760000	3.76	13.6	-3400000	3.4	13.6	-3370000	3.37	13.6	-3370000	3.37
13.6	-3790000	3.79	13.6	-3740000	3.74	13.6	-3770000	3.77	13.6	-3400000	3.4	13.6	-3370000	3.37	13.6	-3370000	3.37
13.6	-3790000	3.79	13.6	-3740000	3.74	13.6	-3770000	3.77	13.6	-3400000	3.4	13.6	-3370000	3.37	13.6	-3370000	3.37
13.6	-3790000	3.79	13.6	-3730000	3.73	13.6	-3770000	3.77	13.6	-3400000	3.4	13.6	-3370000	3.37	13.6	-3370000	3.37
13.7	-3790000	3.79	13.7	-3730000	3.73	13.7	-3770000	3.77	13.7	-3400000	3.4	13.7	-3370000	3.37	13.7	-3370000	3.37
13.7	-3790000	3.79	13.7	-3730000	3.73	13.7	-3770000	3.77	13.7	-3400000	3.4	13.7	-3370000	3.37	13.7	-3370000	3.37
13.7	-3790000	3.79	13.7	-3720000	3.72	13.7	-3760000	3.76	13.7	-3400000	3.4	13.7	-3370000	3.37	13.7	-3370000	3.37
13.8	-3790000	3.79	13.8	-3720000	3.72	13.8	-3760000	3.76	13.8	-3400000	3.4	13.8	-3370000	3.37	13.8	-3370000	3.37
13.8	-3790000	3.79	13.8	-3720000	3.72	13.8	-3760000	3.76	13.8	-3400000	3.4	13.8	-3380000	3.38	13.8	-3370000	3.37
13.8	-3790000	3.79	13.8	-3720000	3.72	13.8	-3760000	3.76	13.8	-3400000	3.4	13.8	-3380000	3.38	13.8	-3370000	3.37
13.8	-3790000	3.79	13.8	-3720000	3.72	13.8	-3760000	3.76	13.8	-3400000	3.4	13.8	-3380000	3.38	13.8	-3370000	3.37
13.9	-3790000	3.79	13.9	-3730000	3.73	13.9	-3760000	3.76	13.9	-3400000	3.4	13.9	-3380000	3.38	13.9	-3370000	3.37
13.9	-3790000	3.79	13.9	-3730000	3.73	13.9	-3760000	3.76	13.9	-3400000	3.4	13.9	-3380000	3.38	13.9	-3370000	3.37
13.9	-3790000	3.79	13.9	-3730000	3.73	13.9	-3750000	3.75	13.9	-3400000	3.4	13.9	-3370000	3.37	13.9	-3370000	3.37
13.9	-3790000	3.79	13.9	-3730000	3.73	13.9	-3750000	3.75	13.9	-3400000	3.4	13.9	-3370000	3.37	13.9	-3370000	3.37
14	-3790000	3.79	14	-3730000	3.73	14	-3750000	3.75	14	-3410000	3.41	14	-3370000	3.37	14	-3370000	3.37
14	-3790000	3.79	14	-3740000	3.74	14	-3750000	3.75	14	-3410000	3.41	14	-3370000	3.37	14	-3370000	3.37
14	-3790000	3.79	14	-3740000	3.74	14	-3750000	3.75	14	-3410000	3.41	14	-3370000	3.37	14	-3370000	3.37
14.1	-3800000	3.8	14.1	-3740000	3.74	14.1	-3760000	3.76	14.1	-3410000	3.41	14.1	-3370000	3.37	14.1	-3370000	3.37
14.1	-3800000	3.8	14.1	-3740000	3.74	14.1	-3760000	3.76	14.1	-3410000	3.41	14.1	-3370000	3.37	14.1	-3370000	3.37
14.1	-3800000	3.8	14.1	-3740000	3.74	14.1	-3760000	3.76	14.1	-3410000	3.41	14.1	-3370000	3.37	14.1	-3370000	3.37
14.2	-3800000	3.8	14.2	-3750000	3.75	14.2	-3760000	3.76	14.2	-3410000	3.41	14.2	-3370000	3.37	14.2	-3370000	3.37
14.2	-3800000	3.8	14.2	-3750000	3.75	14.2	-3760000	3.76	14.2	-3410000	3.41	14.2	-3370000	3.37	14.2	-3370000	3.37
14.2	-3800000	3.8	14.2	-3750000	3.75	14.2	-3760000	3.76	14.2	-3410000	3.41	14.2	-3380000	3.38	14.2	-3380000	3.38
14.2	-3800000	3.8	14.2	-3750000	3.75	14.2	-3760000	3.76	14.2	-3410000	3.41	14.2	-3380000	3.38	14.2	-3380000	3.38
14.3	-3800000	3.8	14.3	-3750000	3.75	14.3	-3760000	3.76	14.3	-3410000	3.41	14.3	-3380000	3.38	14.3	-3380000	3.38
14.3	-3810000	3.81	14.3	-3740000	3.74	14.3	-3760000	3.76	14.3	-3410000	3.41	14.3	-3380000	3.38	14.3	-3380000	3.38
14.3	-3810000	3.81	14.3	-3740000	3.74	14.3	-3760000	3.76	14.3	-3410000	3.41	14.3	-3380000	3.38	14.3	-3380000	3.38
14.3	-3810000	3.81	14.3	-3740000	3.74	14.3	-3760000	3.76	14.3	-3410000	3.41	14.3	-3380000	3.38	14.3	-3380000	3.38
14.4	-3810000	3.81	14.4	-3740000	3.74	14.4	-3760000	3.76	14.4	-3410000	3.41	14.4	-3380000	3.38	14.4	-3380000	3.38
14.4	-3810000	3.81	14.4	-3730000	3.73	14.4	-3760000	3.76	14.4	-3410000	3.41	14.4	-3380000	3.38	14.4	-3380000	3.38
14.4	-3810000	3.81	14.4	-3730000	3.73	14.4	-3760000	3.76	14.4	-3410000	3.41	14.4	-3380000	3.38	14.4	-3380000	3.38
14.4	-3810000	3.81	14.4	-3730000	3.73	14.4	-3760000	3.76	14.4	-3410000	3.41	14.4	-3380000	3.38	14.4	-3380000	3.38
14.5	-3800000	3.8	14.5	-3730000	3.73	14.5	-3760000	3.76	14.5	-3410000	3.41	14.5	-3380000	3.38	14.5	-3380000	3.38
14.5	-3800000	3.8	14.5	-3730000	3.73	14.5	-3760000	3.76	14.5	-3410000	3.41	14.5	-3380000	3.38	14.5	-3380000	3.38
14.5	-3800000	3.8	14.5	-3730000	3.73	14.5	-3760000	3.76	14.5	-3410000	3.41	14.5	-3380000	3.38	14.5	-3380000	3.38
14.6	-3800000	3.8	14.6	-3730000	3.73	14.6	-3760000	3.76	14.6	-3410000	3.41	14.6	-3380000	3.38	14.6	-3380000	3.38
14.6	-3800000	3.8	14.6	-3740000	3.74	14.6	-3760000	3.76	14.6	-3410000	3.41	14.6	-3380000	3.38	14.6	-3380000	3.38
14.6	-3800000	3.8	14.6	-3740000	3.74	14.6	-3760000	3.76	14.6	-3410000	3.41	14.6	-3380000	3.38	14.6	-3380000	3.38
14.6	-3800000	3.8	14.6	-3740000	3.74	14.6	-3760000	3.76	14.6	-3410000	3.41	14.6	-3380000	3.38	14.6	-3380000	3.38
14.7	-3800000	3.8	14.7	-3740000	3.74	14.7	-3760000	3.76	14.7	-3410000	3.41	14.7	-3380000	3.38	14.7	-3380000	3.38
14.7	-3790000	3.79	14.7	-3740000	3.74	14.7	-3760000	3.76	14.7	-3410000	3.41	14.7	-3380000	3.38	14.7	-3380000	3.38
14.7	-3790000	3.79	14.7	-3740000	3.74	14.7	-3760000	3.76	14.7	-3410000	3.41	14.7	-3380000	3.38	14.7	-3380000	3.38
14.7	-3790000	3.79	14.7	-3740000	3.74	14.7	-3760000	3.76	14.7	-3410000	3.41	14.7	-3380000	3.38	14.7	-3380000	3.38
14.8	-3790000	3.79	14.8	-3750000	3.75	14.8	-3760000	3.76	14.8	-3410000	3.41	14.8	-3380000	3.38	14.8	-3380000	3.38
14.8	-3790000	3.79	14.8	-3750000	3.75	14.8	-3760000	3.76	14.8	-3410000	3.41	14.8	-3380000	3.38	14.8	-3380000	3.38
14.8	-3790000	3.79	14.8	-3750000	3.75	14.8	-3760000	3.76	14.8	-3410000	3.41	14.8	-3380000	3.38	14.8	-3380000	3.38
14.8	-3790000	3.79	14.8	-3750000	3.75	14.8	-3760000	3.76	14.8	-3410000	3.41	14.8	-3380000	3.38	14.8	-3380000	3.38
14.9	-3790000	3.79	14.9	-3750000	3.75	14.9	-3760000	3.76	14.9	-3410000	3.41	14.9	-3380000	3.38	14.9	-3380000	3.38
14.9	-3790000	3.79	14.9	-3750000	3.75	14.9	-3760000	3.76	14.9	-3410000	3.41	14.9	-3380000	3.38	14.9	-3380000	3.38
14.9	-3790000	3.79	14.9	-3750000	3.75	14.9	-3770000	3.77	14.9	-3410000	3.41	14.9	-3380000	3.38	14.9	-3380000	3.38
15	-3800000	3.8	15	-3750000	3.75	15	-3770000	3.77	15	-3410000	3.41	15	-3380000	3.38	15	-3380000	3.38
15	-3800000	3.8	15	-3750000	3.75	15	-3770000	3.77	15	-3410000	3.41	15	-3380000	3.38	15	-3380000	3.38
15	-3800000	3.8	15	-3750000	3.75	15	-3770000	3.77	15	-3410000	3.41	15	-3380000	3.38	15	-3380000	3.38
15	-3800000	3.8	15	-3740000	3.74	15	-3770000	3.77	15	-3410000	3.41	15	-3380000	3.38	15	-3380000	3.38
15.1	-3800000	3.8	15.1	-3740000	3.74	15.1	-3770000	3.77	15.1	-3410000	3.41	15.1	-3380000	3.38	15.1	-3380000	3.38
15.1	-3800000	3.8	15.1	-3740000	3.74	15.1	-3770000	3.77	15.1	-3410000	3.41	15.1	-3380000	3.38	15.1	-3380000	3.38
15.1	-3800000	3.8	15.1	-3740000	3.74	15.1	-3770000	3.77	15.1	-3410000	3.41	15.1	-3380000	3.38	15.1	-3380000	3.38
15.1	-3800000	3.8	15.1	-3740000	3.74	15.1	-3760000	3.76	15.1	-3410000	3.41	15.1	-3380000	3.38	15.1	-3380000	3.38
15.2	-3800000	3.8	15.2	-3740000	3.74	15.2	-3760000	3.76	15.2	-3410000	3.41	15.2	-3380000	3.38	15.2	-3380000	3.38
15.2	-3800000	3.8	15.2	-3740000	3.74	15.2	-3760000	3.76	15.2	-3410000	3.41	15.2	-3380000	3.38	15.2	-3380000	3.38
15.2	-3800000	3.8	15.2	-3740000	3.74	15.2	-3760000	3.76	15.2	-3410000	3.41	15.2	-3380000	3.38	15.2	-3380000	3.38
15.3	-3800000	3.8	15.3	-3740000	3.74	15.3	-3760000	3.76	15.3	-3410000	3.41	15.3	-3380000	3.38	15.3	-3380000	3.38
15.3	-3800000	3.8	15.3	-3740000	3.74	15.3	-3760000	3.76	15.3	-3410000	3.41	15.3	-3380000	3.38	15.3	-3380000	3.38
15.3	-3800000	3.8	15.3	-3750000	3.75	15.3	-3760000	3.76	15.3	-3410000	3.41	15.3	-3380000	3.38	15.3	-3380000	3.38
15.3	-3790000	3.79	15.3	-3750000	3.75	15.3	-3760000	3.76	15.3	-3410000	3.41	15.3	-3380000	3.38	15.3	-3380000	3.38
15.4	-3790000	3.79	15.4	-3750000	3.75	15.4	-3760000	3.76	15.4	-3410000	3.41	15.4	-3380000	3.38	15.4	-3380000	3.38
15.4	-3790000	3.79	15.4	-3750000	3.75	15.4	-3760000	3.76	15.4	-3410000	3.41	15.4	-3380000	3.38	15.4	-3380000	3.38
15.4	-3790000	3.79	15.4	-3750000	3.75	15.4	-3760000	3.76	15.4	-3410000	3.41	15.4	-3380000	3.38	15.4	-3380000	3.38
15.4	-3790000	3.79	15.4	-3750000	3.75	15.4	-3760000	3.76	15.4	-3410000	3.41	15.4	-3380000	3.38	15.4	-3380000	3.38
15.5	-3790000	3.79	15.5	-3750000	3.75	15.5	-3760000	3.76	15.5	-3410000	3.41	15.5	-3380000	3.38	15.5	-3380000	3.38
15.5	-3790000	3.79	15.5	-3750000	3.75	15.5	-3760000	3.76	15.5	-3410000	3.41	15.5	-3380000	3.38	15.5	-3380000	3.38
15.5	-3790000	3.79	15.5	-3750000	3.75	15.5	-3770000	3.77	15.5	-3410000	3.41	15.5	-3380000	3.38	15.5	-3390000	3.39
15.6	-3800000	3.8	15.6	-3750000	3.75	15.6	-3770000	3.77	15.6	-3410000	3.41	15.6	-3380000	3.38	15.6	-3390000	3.39
15.6	-3800000	3.8	15.6	-3750000	3.75	15.6	-3770000	3.77	15.6	-3410000	3.41	15.6	-3380000	3.38	15.6	-3390000	3.39
15.6	-3800000	3.8	15.6	-3750000	3.75	15.6	-3770000	3.77	15.6	-3410000	3.41	15.6	-3390000	3.39	15.6	-3390000	3.39
15.6	-3800000	3.8	15.6	-3740000	3.74	15.6	-3770000	3.77	15.6	-3410000	3.41	15.6	-3390000	3.39	15.6	-3390000	3.39
15.7	-3800000	3.8	15.7	-3740000	3.74	15.7	-3770000	3.77	15.7	-3410000	3.41	15.7	-3390000	3.39	15.7	-3390000	3.39
15.7	-3800000	3.8	15.7	-3740000	3.74	15.7	-3770000	3.77	15.7	-3410000	3.41	15.7	-3390000	3.39	15.7	-3390000	3.39
15.7	-3800000	3.8	15.7	-3740000	3.74	15.7	-3770000	3.77	15.7	-3410000	3.41	15.7	-3390000	3.39	15.7	-3390000	3.39
15.7	-3810000	3.81	15.7	-3740000	3.74	15.7	-3770000	3.77	15.7	-3410000	3.41	15.7	-3390000	3.39	15.7	-3390000	3.39
15.8	-3810000	3.81	15.8	-3740000	3.74	15.8	-3770000	3.77	15.8	-3410000	3.41	15.8	-3390000	3.39	15.8	-3390000	3.39
15.8	-3810000	3.81	15.8	-3740000	3.74	15.8	-3770000	3.77	15.8	-3410000	3.41	15.8	-3390000	3.39	15.8	-3390000	3.39
15.8	-3810000	3.81	15.8	-3740000	3.74	15.8	-3770000	3.77	15.8	-3410000	3.41	15.8	-3390000	3.39	15.8	-3390000	3.39
15.8	-3810000	3.81	15.8	-3740000	3.74	15.8	-3770000	3.77	15.8	-3410000	3.41	15.8	-3390000	3.39	15.8	-3390000	3.39
15.9	-3800000	3.8	15.9	-3740000	3.74	15.9	-3770000	3.77	15.9	-3410000	3.41	15.9	-3390000	3.39	15.9	-3390000	3.39
15.9	-3800000	3.8	15.9	-3740000	3.74	15.9	-3770000	3.77	15.9	-3410000	3.41	15.9	-3390000	3.39	15.9	-3390000	3.39
15.9	-3800000	3.8	15.9	-3740000	3.74	15.9	-3770000	3.77	15.9	-3410000	3.41	15.9	-3390000	3.39	15.9	-3390000	3.39
16	-3800000	3.8	16	-3740000	3.74	16	-3770000	3.77	16	-3410000	3.41	16	-3390000	3.39	16	-3390000	3.39
16	-3800000	3.8	16	-3750000	3.75	16	-3770000	3.77	16	-3410000	3.41	16	-3390000	3.39	16	-3390000	3.39
16	-3790000	3.79	16	-3750000	3.75	16	-3770000	3.77	16	-3420000	3.42	16	-3390000	3.39	16	-3390000	3.39
16	-3790000	3.79	16	-3750000	3.75	16	-3770000	3.77	16	-3420000	3.42	16	-3390000	3.39	16	-3390000	3.39
16.1	-3800000	3.8	16.1	-3750000	3.75	16.1	-3770000	3.77	16.1	-3420000	3.42	16.1	-3390000	3.39	16.1	-3390000	3.39
16.1	-3800000	3.8	16.1	-3750000	3.75	16.1	-3770000	3.77	16.1	-3420000	3.42	16.1	-3390000	3.39	16.1	-3390000	3.39
16.1	-3800000	3.8	16.1	-3750000	3.75	16.1	-3770000	3.77	16.1	-3420000	3.42	16.1	-3390000	3.39	16.1	-3390000	3.39
16.1	-3800000	3.8	16.1	-3750000	3.75	16.1	-3780000	3.78	16.1	-3420000	3.42	16.1	-3390000	3.39	16.1	-3390000	3.39
16.2	-3800000	3.8	16.2	-3750000	3.75	16.2	-3780000	3.78	16.2	-3420000	3.42	16.2	-3390000	3.39	16.2	-3390000	3.39
16.2	-3810000	3.81	16.2	-3750000	3.75	16.2	-3780000	3.78	16.2	-3420000	3.42	16.2	-3390000	3.39	16.2	-3390000	3.39
16.2	-3810000	3.81	16.2	-3750000	3.75	16.2	-3780000	3.78	16.2	-3420000	3.42	16.2	-3390000	3.39	16.2	-3390000	3.39
16.2	-3810000	3.81	16.2	-3750000	3.75	16.2	-3780000	3.78	16.2	-3420000	3.42	16.2	-3390000	3.39	16.2	-3390000	3.39
16.3	-3810000	3.81	16.3	-3750000	3.75	16.3	-3780000	3.78	16.3	-3420000	3.42	16.3	-3390000	3.39	16.3	-3390000	3.39
16.3	-3810000	3.81	16.3	-3750000	3.75	16.3	-3780000	3.78	16.3	-3420000	3.42	16.3	-3390000	3.39	16.3	-3390000	3.39
16.3	-3820000	3.82	16.3	-3750000	3.75	16.3	-3780000	3.78	16.3	-3420000	3.42	16.3	-3390000	3.39	16.3	-3390000	3.39
16.4	-3820000	3.82	16.4	-3750000	3.75	16.4	-3780000	3.78	16.4	-3420000	3.42	16.4	-3390000	3.39	16.4	-3390000	3.39
16.4	-3820000	3.82	16.4	-3740000	3.74	16.4	-3780000	3.78	16.4	-3420000	3.42	16.4	-3390000	3.39	16.4	-3390000	3.39
16.4	-3820000	3.82	16.4	-3740000	3.74	16.4	-3770000	3.77	16.4	-3420000	3.42	16.4	-3390000	3.39	16.4	-3390000	3.39
16.4	-3820000	3.82	16.4	-3740000	3.74	16.4	-3770000	3.77	16.4	-3420000	3.42	16.4	-3390000	3.39	16.4	-3390000	3.39
16.5	-3820000	3.82	16.5	-3740000	3.74	16.5	-3770000	3.77	16.5	-3420000	3.42	16.5	-3390000	3.39	16.5	-3390000	3.39
16.5	-3820000	3.82	16.5	-3740000	3.74	16.5	-3770000	3.77	16.5	-3420000	3.42	16.5	-3390000	3.39	16.5	-3390000	3.39
16.5	-3820000	3.82	16.5	-3740000	3.74	16.5	-3770000	3.77	16.5	-3420000	3.42	16.5	-3390000	3.39	16.5	-3390000	3.39
16.5	-3820000	3.82	16.5	-3750000	3.75	16.5	-3770000	3.77	16.5	-3420000	3.42	16.5	-3390000	3.39	16.5	-3390000	3.39
16.6	-3820000	3.82	16.6	-3750000	3.75	16.6	-3770000	3.77	16.6	-3420000	3.42	16.6	-3390000	3.39	16.6	-3390000	3.39
16.6	-3820000	3.82	16.6	-3750000	3.75	16.6	-3780000	3.78	16.6	-3420000	3.42	16.6	-3390000	3.39	16.6	-3390000	3.39
16.6	-3810000	3.81	16.6	-3750000	3.75	16.6	-3780000	3.78	16.6	-3420000	3.42	16.6	-3390000	3.39	16.6	-3390000	3.39
16.6	-3810000	3.81	16.6	-3750000	3.75	16.6	-3780000	3.78	16.6	-3420000	3.42	16.6	-3390000	3.39	16.6	-3390000	3.39
16.7	-3810000	3.81	16.7	-3750000	3.75	16.7	-3780000	3.78	16.7	-3420000	3.42	16.7	-3390000	3.39	16.7	-3390000	3.39
16.7	-3810000	3.81	16.7	-3750000	3.75	16.7	-3780000	3.78	16.7	-3420000	3.42	16.7	-3390000	3.39	16.7	-3390000	3.39
16.7	-3810000	3.81	16.7	-3750000	3.75	16.7	-3780000	3.78	16.7	-3420000	3.42	16.7	-3390000	3.39	16.7	-3390000	3.39
16.8	-3810000	3.81	16.8	-3750000	3.75	16.8	-3780000	3.78	16.8	-3420000	3.42	16.8	-3390000	3.39	16.8	-3390000	3.39
16.8	-3810000	3.81	16.8	-3750000	3.75	16.8	-3780000	3.78	16.8	-3420000	3.42	16.8	-3390000	3.39	16.8	-3390000	3.39
16.8	-3810000	3.81	16.8	-3750000	3.75	16.8	-3770000	3.77	16.8	-3420000	3.42	16.8	-3390000	3.39	16.8	-3390000	3.39
16.9	-3820000	3.82	16.9	-3750000	3.75	16.9	-3770000	3.77	16.9	-3420000	3.42	16.9	-3390000	3.39	16.9	-3390000	3.39
16.9	-3820000	3.82	16.9	-3750000	3.75	16.9	-3770000	3.77	16.9	-3420000	3.42	16.9	-3390000	3.39	16.9	-3390000	3.39
16.9	-3820000	3.82	16.9	-3750000	3.75	16.9	-3770000	3.77	16.9	-3420000	3.42	16.9	-3390000	3.39	16.9	-3390000	3.39
16.9	-3820000	3.82	16.9	-3750000	3.75	16.9	-3770000	3.77	16.9	-3420000	3.42	16.9	-3390000	3.39	16.9	-3390000	3.39
17	-3820000	3.82	17	-3750000	3.75	17	-3770000	3.77	17	-3420000	3.42	17	-3390000	3.39	17	-3390000	3.39
17	-3820000	3.82	17	-3750000	3.75	17	-3770000	3.77	17	-3420000	3.42	17	-3390000	3.39	17	-3390000	3.39
17	-3820000	3.82	17	-3750000	3.75	17	-3770000	3.77	17	-3420000	3.42	17	-3390000	3.39	17	-3390000	3.39
17	-3820000	3.82	17	-3750000	3.75	17	-3770000	3.77	17	-3420000	3.42	17	-3390000	3.39	17	-3390000	3.39
17.1	-3820000	3.82	17.1	-3750000	3.75	17.1	-3770000	3.77	17.1	-3420000	3.42	17.1	-3390000	3.39	17.1	-3390000	3.39
17.1	-3820000	3.82	17.1	-3750000	3.75	17.1	-3770000	3.77	17.1	-3420000	3.42	17.1	-3390000	3.39	17.1	-3390000	3.39
17.1	-3820000	3.82	17.1	-3750000	3.75	17.1	-3770000	3.77	17.1	-3420000	3.42	17.1	-3390000	3.39	17.1	-3390000	3.39
17.1	-3810000	3.81	17.1	-3750000	3.75	17.1	-3770000	3.77	17.1	-3420000	3.42	17.1	-3390000	3.39	17.1	-3390000	3.39
17.2	-3810000	3.81	17.2	-3740000	3.74	17.2	-3770000	3.77	17.2	-3420000	3.42	17.2	-3390000	3.39	17.2	-3390000	3.39
17.2	-3810000	3.81	17.2	-3740000	3.74	17.2	-3770000	3.77	17.2	-3420000	3.42	17.2	-3390000	3.39	17.2	-3390000	3.39
17.2	-3810000	3.81	17.2	-3740000	3.74	17.2	-3770000	3.77	17.2	-3420000	3.42	17.2	-3390000	3.39	17.2	-3390000	3.39
17.3	-3810000	3.81	17.3	-3740000	3.74	17.3	-3770000	3.77	17.3	-3420000	3.42	17.3	-3390000	3.39	17.3	-3390000	3.39
17.3	-3810000	3.81	17.3	-3740000	3.74	17.3	-3770000	3.77	17.3	-3420000	3.42	17.3	-3390000	3.39	17.3	-3390000	3.39
17.3	-3810000	3.81	17.3	-3740000	3.74	17.3	-3770000	3.77	17.3	-3420000	3.42	17.3	-3390000	3.39	17.3	-3390000	3.39
17.3	-3810000	3.81	17.3	-3740000	3.74	17.3	-3770000	3.77	17.3	-3420000	3.42	17.3	-3390000	3.39	17.3	-3390000	3.39
17.4	-3810000	3.81	17.4	-3740000	3.74	17.4	-3770000	3.77	17.4	-3420000	3.42	17.4	-3400000	3.4	17.4	-3390000	3.39
17.4	-3810000	3.81	17.4	-3740000	3.74	17.4	-3770000	3.77	17.4	-3420000	3.42	17.4	-3400000	3.4	17.4	-3390000	3.39
17.4	-3810000	3.81	17.4	-3740000	3.74	17.4	-3770000	3.77	17.4	-3420000	3.42	17.4	-3400000	3.4	17.4	-3390000	3.39
17.4	-3810000	3.81	17.4	-3750000	3.75	17.4	-3770000	3.77	17.4	-3420000	3.42	17.4	-3400000	3.4	17.4	-3390000	3.39
17.5	-3810000	3.81	17.5	-3750000	3.75	17.5	-3770000	3.77	17.5	-3420000	3.42	17.5	-3400000	3.4	17.5	-3390000	3.39
17.5	-3810000	3.81	17.5	-3750000	3.75	17.5	-3770000	3.77	17.5	-3420000	3.42	17.5	-3400000	3.4	17.5	-3390000	3.39
17.5	-3810000	3.81	17.5	-3750000	3.75	17.5	-3770000	3.77	17.5	-3420000	3.42	17.5	-3400000	3.4	17.5	-3390000	3.39
17.6	-3820000	3.82	17.6	-3750000	3.75	17.6	-3770000	3.77	17.6	-3420000	3.42	17.6	-3400000	3.4	17.6	-3400000	3.4
17.6	-3820000	3.82	17.6	-3750000	3.75	17.6	-3770000	3.77	17.6	-3420000	3.42	17.6	-3400000	3.4	17.6	-3400000	3.4
17.6	-3820000	3.82	17.6	-3750000	3.75	17.6	-3770000	3.77	17.6	-3420000	3.42	17.6	-3390000	3.39	17.6	-3400000	3.4
17.6	-3820000	3.82	17.6	-3750000	3.75	17.6	-3770000	3.77	17.6	-3420000	3.42	17.6	-3390000	3.39	17.6	-3400000	3.4
17.7	-3820000	3.82	17.7	-3750000	3.75	17.7	-3780000	3.78	17.7	-3420000	3.42	17.7	-3390000	3.39	17.7	-3400000	3.4
17.7	-3820000	3.82	17.7	-3750000	3.75	17.7	-3780000	3.78	17.7	-3420000	3.42	17.7	-3400000	3.4	17.7	-3400000	3.4
17.7	-3810000	3.81	17.7	-3750000	3.75	17.7	-3780000	3.78	17.7	-3420000	3.42	17.7	-3400000	3.4	17.7	-3400000	3.4
17.7	-3810000	3.81	17.7	-3750000	3.75	17.7	-3780000	3.78	17.7	-3420000	3.42	17.7	-3400000	3.4	17.7	-3400000	3.4
17.8	-3810000	3.81	17.8	-3750000	3.75	17.8	-3780000	3.78	17.8	-3420000	3.42	17.8	-3400000	3.4	17.8	-3400000	3.4
17.8	-3810000	3.81	17.8	-3750000	3.75	17.8	-3780000	3.78	17.8	-3420000	3.42	17.8	-3400000	3.4	17.8	-3400000	3.4
17.8	-3810000	3.81	17.8	-3750000	3.75	17.8	-3780000	3.78	17.8	-3420000	3.42	17.8	-3400000	3.4	17.8	-3400000	3.4
17.8	-3810000	3.81	17.8	-3750000	3.75	17.8	-3780000	3.78	17.8	-3420000	3.42	17.8	-3400000	3.4	17.8	-3400000	3.4
17.9	-3810000	3.81	17.9	-3750000	3.75	17.9	-3780000	3.78	17.9	-3420000	3.42	17.9	-3400000	3.4	17.9	-3400000	3.4
17.9	-3810000	3.81	17.9	-3750000	3.75	17.9	-3780000	3.78	17.9	-3420000	3.42	17.9	-3400000	3.4	17.9	-3400000	3.4
17.9	-3810000	3.81	17.9	-3750000	3.75	17.9	-3780000	3.78	17.9	-3430000	3.43	17.9	-3400000	3.4	17.9	-3400000	3.4
18	-3810000	3.81	18	-3750000	3.75	18	-3770000	3.77	18	-3430000	3.43	18	-3400000	3.4	18	-3400000	3.4
18	-3810000	3.81	18	-3750000	3.75	18	-3770000	3.77	18	-3430000	3.43	18	-3400000	3.4	18	-3400000	3.4
18	-3810000	3.81	18	-3750000	3.75	18	-3770000	3.77	18	-3430000	3.43	18	-3400000	3.4	18	-3400000	3.4
18	-3810000	3.81	18	-3750000	3.75	18	-3770000	3.77	18	-3430000	3.43	18	-3400000	3.4	18	-3400000	3.4
18.1	-3810000	3.81	18.1	-3750000	3.75	18.1	-3770000	3.77	18.1	-3430000	3.43	18.1	-3400000	3.4	18.1	-3400000	3.4
18.1	-3810000	3.81	18.1	-3750000	3.75	18.1	-3770000	3.77	18.1	-3430000	3.43	18.1	-3400000	3.4	18.1	-3400000	3.4
18.1	-3810000	3.81	18.1	-3750000	3.75	18.1	-3770000	3.77	18.1	-3430000	3.43	18.1	-3400000	3.4	18.1	-3400000	3.4
18.1	-3810000	3.81	18.1	-3750000	3.75	18.1	-3770000	3.77	18.1	-3430000	3.43	18.1	-3400000	3.4	18.1	-3400000	3.4
18.2	-3810000	3.81	18.2	-3750000	3.75	18.2	-3770000	3.77	18.2	-3430000	3.43	18.2	-3400000	3.4	18.2	-3400000	3.4
18.2	-3810000	3.81	18.2	-3750000	3.75	18.2	-3770000	3.77	18.2	-3430000	3.43	18.2	-3400000	3.4	18.2	-3400000	3.4
18.2	-3810000	3.81	18.2	-3750000	3.75	18.2	-3770000	3.77	18.2	-3430000	3.43	18.2	-3400000	3.4	18.2	-3400000	3.4
18.3	-3820000	3.82	18.3	-3750000	3.75	18.3	-3770000	3.77	18.3	-3430000	3.43	18.3	-3400000	3.4	18.3	-3400000	3.4
18.3	-3820000	3.82	18.3	-3750000	3.75	18.3	-3780000	3.78	18.3	-3430000	3.43	18.3	-3400000	3.4	18.3	-3400000	3.4
18.3	-3820000	3.82	18.3	-3750000	3.75	18.3	-3780000	3.78	18.3	-3430000	3.43	18.3	-3400000	3.4	18.3	-3400000	3.4
18.3	-3820000	3.82	18.3	-3750000	3.75	18.3	-3780000	3.78	18.3	-3430000	3.43	18.3	-3400000	3.4	18.3	-3400000	3.4
18.4	-3820000	3.82	18.4	-3750000	3.75	18.4	-3780000	3.78	18.4	-3430000	3.43	18.4	-3400000	3.4	18.4	-3400000	3.4
18.4	-3820000	3.82	18.4	-3750000	3.75	18.4	-3780000	3.78	18.4	-3430000	3.43	18.4	-3400000	3.4	18.4	-3400000	3.4
18.4	-3820000	3.82	18.4	-3750000	3.75	18.4	-3780000	3.78	18.4	-3430000	3.43	18.4	-3400000	3.4	18.4	-3400000	3.4
18.4	-3820000	3.82	18.4	-3750000	3.75	18.4	-3780000	3.78	18.4	-3430000	3.43	18.4	-3400000	3.4	18.4	-3400000	3.4
18.5	-3810000	3.81	18.5	-3750000	3.75	18.5	-3780000	3.78	18.5	-3430000	3.43	18.5	-3400000	3.4	18.5	-3400000	3.4
18.5	-3810000	3.81	18.5	-3750000	3.75	18.5	-3780000	3.78	18.5	-3430000	3.43	18.5	-3400000	3.4	18.5	-3400000	3.4
18.5	-3810000	3.81	18.5	-3750000	3.75	18.5	-3780000	3.78	18.5	-3430000	3.43	18.5	-3400000	3.4	18.5	-3400000	3.4
18.5	-3810000	3.81	18.5	-3750000	3.75	18.5	-3780000	3.78	18.5	-3430000	3.43	18.5	-3400000	3.4	18.5	-3400000	3.4
18.6	-3810000	3.81	18.6	-3750000	3.75	18.6	-3780000	3.78	18.6	-3430000	3.43	18.6	-3400000	3.4	18.6	-3400000	3.4
18.6	-3810000	3.81	18.6	-3750000	3.75	18.6	-3780000	3.78	18.6	-3430000	3.43	18.6	-3400000	3.4	18.6	-3400000	3.4
18.6	-3810000	3.81	18.6	-3750000	3.75	18.6	-3780000	3.78	18.6	-3430000	3.43	18.6	-3400000	3.4	18.6	-3400000	3.4
18.6	-3810000	3.81	18.6	-3750000	3.75	18.6	-3780000	3.78	18.6	-3430000	3.43	18.6	-3400000	3.4	18.6	-3400000	3.4
18.7	-3810000	3.81	18.7	-3750000	3.75	18.7	-3770000	3.77	18.7	-3430000	3.43	18.7	-3400000	3.4	18.7	-3400000	3.4
18.7	-3810000	3.81	18.7	-3750000	3.75	18.7	-3770000	3.77	18.7	-3430000	3.43	18.7	-3400000	3.4	18.7	-3400000	3.4
18.7	-3810000	3.81	18.7	-3750000	3.75	18.7	-3770000	3.77	18.7	-3430000	3.43	18.7	-3400000	3.4	18.7	-3400000	3.4
18.8	-3810000	3.81	18.8	-3750000	3.75	18.8	-3770000	3.77	18.8	-3430000	3.43	18.8	-3400000	3.4	18.8	-3400000	3.4
18.8	-3810000	3.81	18.8	-3750000	3.75	18.8	-3770000	3.77	18.8	-3430000	3.43	18.8	-3400000	3.4	18.8	-3400000	3.4
18.8	-3810000	3.81	18.8	-3750000	3.75	18.8	-3770000	3.77	18.8	-3430000	3.43	18.8	-3400000	3.4	18.8	-3400000	3.4
18.8	-3810000	3.81	18.8	-3750000	3.75	18.8	-3770000	3.77	18.8	-3430000	3.43	18.8	-3400000	3.4	18.8	-3400000	3.4
18.9	-3810000	3.81	18.9	-3750000	3.75	18.9	-3770000	3.77	18.9	-3430000	3.43	18.9	-3400000	3.4	18.9	-3400000	3.4
18.9	-3810000	3.81	18.9	-3750000	3.75	18.9	-3770000	3.77	18.9	-3430000	3.43	18.9	-3400000	3.4	18.9	-3400000	3.4
18.9	-3820000	3.82	18.9	-3750000	3.75	18.9	-3770000	3.77	18.9	-3430000	3.43	18.9	-3400000	3.4	18.9	-3400000	3.4
18.9	-3820000	3.82	18.9	-3750000	3.75	18.9	-3770000	3.77	18.9	-3430000	3.43	18.9	-3400000	3.4	18.9	-3400000	3.4
19	-3820000	3.82	19	-3750000	3.75	19	-3770000	3.77	19	-3430000	3.43	19	-3400000	3.4	19	-3400000	3.4
19	-3820000	3.82	19	-3750000	3.75	19	-3770000	3.77	19	-3430000	3.43	19	-3400000	3.4	19	-3400000	3.4
19	-3820000	3.82	19	-3750000	3.75	19	-3770000	3.77	19	-3430000	3.43	19	-3400000	3.4	19	-3400000	3.4
19.1	-3820000	3.82	19.1	-3750000	3.75	19.1	-3770000	3.77	19.1	-3430000	3.43	19.1	-3400000	3.4	19.1	-3400000	3.4
19.1	-3820000	3.82	19.1	-3750000	3.75	19.1	-3770000	3.77	19.1	-3430000	3.43	19.1	-3400000	3.4	19.1	-3400000	3.4
19.1	-3820000	3.82	19.1	-3750000	3.75	19.1	-3780000	3.78	19.1	-3430000	3.43	19.1	-3400000	3.4	19.1	-3400000	3.4
19.1	-3820000	3.82	19.1	-3750000	3.75	19.1	-3780000	3.78	19.1	-3430000	3.43	19.1	-3400000	3.4	19.1	-3400000	3.4
19.2	-3820000	3.82	19.2	-3750000	3.75	19.2	-3780000	3.78	19.2	-3430000	3.43	19.2	-3400000	3.4	19.2	-3400000	3.4
19.2	-3810000	3.81	19.2	-3750000	3.75	19.2	-3780000	3.78	19.2	-3430000	3.43	19.2	-3400000	3.4	19.2	-3400000	3.4
19.2	-3810000	3.81	19.2	-3750000	3.75	19.2	-3780000	3.78	19.2	-3430000	3.43	19.2	-3400000	3.4	19.2	-3400000	3.4
19.2	-3810000	3.81	19.2	-3750000	3.75	19.2	-3780000	3.78	19.2	-3430000	3.43	19.2	-3400000	3.4	19.2	-3400000	3.4
19.3	-3810000	3.81	19.3	-3750000	3.75	19.3	-3780000	3.78	19.3	-3430000	3.43	19.3	-3400000	3.4	19.3	-3400000	3.4
19.3	-3810000	3.81	19.3	-3760000	3.76	19.3	-3780000	3.78	19.3	-3430000	3.43	19.3	-3400000	3.4	19.3	-3400000	3.4
19.3	-3810000	3.81	19.3	-3760000	3.76	19.3	-3780000	3.78	19.3	-3430000	3.43	19.3	-3400000	3.4	19.3	-3400000	3.4
19.3	-3810000	3.81	19.3	-3760000	3.76	19.3	-3770000	3.77	19.3	-3430000	3.43	19.3	-3400000	3.4	19.3	-3400000	3.4
19.4	-3810000	3.81	19.4	-3760000	3.76	19.4	-3770000	3.77	19.4	-3430000	3.43	19.4	-3400000	3.4	19.4	-3400000	3.4
19.4	-3810000	3.81	19.4	-3760000	3.76	19.4	-3770000	3.77	19.4	-3430000	3.43	19.4	-3400000	3.4	19.4	-3400000	3.4
19.4	-3810000	3.81	19.4	-3760000	3.76	19.4	-3770000	3.77	19.4	-3430000	3.43	19.4	-3400000	3.4	19.4	-3400000	3.4
19.5	-3820000	3.82	19.5	-3760000	3.76	19.5	-3770000	3.77	19.5	-3430000	3.43	19.5	-3400000	3.4	19.5	-3400000	3.4
19.5	-3820000	3.82	19.5	-3760000	3.76	19.5	-3770000	3.77	19.5	-3430000	3.43	19.5	-3400000	3.4	19.5	-3400000	3.4
19.6	-3820000	3.82	19.6	-3760000	3.76	19.6	-3770000	3.77	19.6	-3430000	3.43	19.6	-3400000	3.4	19.6	-3400000	3.4
19.6	-3820000	3.82	19.6	-3760000	3.76	19.6	-3770000	3.77	19.6	-3430000	3.43	19.6	-3400000	3.4	19.6	-3400000	3.4
19.6	-3820000	3.82	19.6	-3760000	3.76	19.6	-3770000	3.77	19.6	-3430000	3.43	19.6	-3400000	3.4	19.6	-3400000	3.4
19.6	-3820000	3.82	19.6	-3750000	3.75	19.6	-3770000	3.77	19.6	-3430000	3.43	19.6	-3400000	3.4	19.6	-3400000	3.4
19.7	-3820000	3.82	19.7	-3750000	3.75	19.7	-3770000	3.77	19.7	-3430000	3.43	19.7	-3400000	3.4	19.7	-3400000	3.4
19.7	-3820000	3.82	19.7	-3750000	3.75	19.7	-3770000	3.77	19.7	-3430000	3.43	19.7	-3400000	3.4	19.7	-3400000	3.4
19.7	-3820000	3.82	19.7	-3750000	3.75	19.7	-3770000	3.77	19.7	-3430000	3.43	19.7	-3400000	3.4	19.7	-3400000	3.4
19.8	-3820000	3.82	19.8	-3750000	3.75	19.8	-3770000	3.77	19.8	-3430000	3.43	19.8	-3400000	3.4	19.8	-3400000	3.4
19.8	-3820000	3.82	19.8	-3750000	3.75	19.8	-3770000	3.77	19.8	-3430000	3.43	19.8	-3400000	3.4	19.8	-3400000	3.4
19.8	-3820000	3.82	19.8	-3750000	3.75	19.8	-3770000	3.77	19.8	-3430000	3.43	19.8	-3400000	3.4	19.8	-3400000	3.4
19.8	-3820000	3.82	19.8	-3750000	3.75	19.8	-3780000	3.78	19.8	-3430000	3.43	19.8	-3400000	3.4	19.8	-3400000	3.4
19.9	-3820000	3.82	19.9	-3750000	3.75	19.9	-3780000	3.78	19.9	-3430000	3.43	19.9	-3400000	3.4	19.9	-3400000	3.4
19.9	-3820000	3.82	19.9	-3750000	3.75	19.9	-3780000	3.78	19.9	-3430000	3.43	19.9	-3400000	3.4	19.9	-3400000	3.4
19.9	-3810000	3.81	19.9	-3750000	3.75	19.9	-3780000	3.78	19.9	-3430000	3.43	19.9	-3400000	3.4	19.9	-3400000	3.4
19.9	-3810000	3.81	19.9	-3760000	3.76	19.9	-3780000	3.78	19.9	-3430000	3.43	19.9	-3400000	3.4	19.9	-3400000	3.4
20	-3810000	3.81	20	-3760000	3.76	20	-3780000	3.78	20	-3430000	3.43	20	-3400000	3.4	20	-3400000	3.4
20	-3810000	3.81	20	-3760000	3.76	20	-3780000	3.78	20	-3430000	3.43	20	-3400000	3.4	20	-3400000	3.4
20	-3810000	3.81	20	-3760000	3.76	20	-3780000	3.78	20	-3430000	3.43	20	-3400000	3.4	20	-3400000	3.4
20	-3810000	3.81	20	-3760000	3.76	20	-3780000	3.78	20	-3430000	3.43	20	-3400000	3.4	20	-3400000	3.4
20.1	-3810000	3.81	20.1	-3760000	3.76	20.1	-3780000	3.78	20.1	-3430000	3.43	20.1	-3400000	3.4	20.1	-3400000	3.4
20.1	-3810000	3.81	20.1	-3760000	3.76	20.1	-3780000	3.78	20.1	-3430000	3.43	20.1	-3400000	3.4	20.1	-3400000	3.4
20.1	-3810000	3.81	20.1	-3760000	3.76	20.1	-3780000	3.78	20.1	-3430000	3.43	20.1	-3400000	3.4	20.1	-3400000	3.4
20.2	-3810000	3.81	20.2	-3760000	3.76	20.2	-3780000	3.78	20.2	-3430000	3.43	20.2	-3400000	3.4	20.2	-3400000	3.4
20.2	-3810000	3.81	20.2	-3760000	3.76	20.2	-3780000	3.78	20.2	-3430000	3.43	20.2	-3400000	3.4	20.2	-3400000	3.4
20.2	-3820000	3.82	20.2	-3760000	3.76	20.2	-3780000	3.78	20.2	-3430000	3.43	20.2	-3400000	3.4	20.2	-3400000	3.4
20.2	-3820000	3.82	20.2	-3760000	3.76	20.2	-3780000	3.78	20.2	-3430000	3.43	20.2	-3400000	3.4	20.2	-3410000	3.41
20.3	-3820000	3.82	20.3	-3760000	3.76	20.3	-3780000	3.78	20.3	-3430000	3.43	20.3	-3400000	3.4	20.3	-3410000	3.41
20.3	-3820000	3.82	20.3	-3760000	3.76	20.3	-3780000	3.78	20.3	-3430000	3.43	20.3	-3400000	3.4	20.3	-3410000	3.41
20.3	-3820000	3.82	20.3	-3760000	3.76	20.3	-3780000	3.78	20.3	-3430000	3.43	20.3	-3400000	3.4	20.3	-3410000	3.41
20.3	-3820000	3.82	20.3	-3760000	3.76	20.3	-3780000	3.78	20.3	-3430000	3.43	20.3	-3400000	3.4	20.3	-3410000	3.41
20.4	-3820000	3.82	20.4	-3760000	3.76	20.4	-3780000	3.78	20.4	-3430000	3.43	20.4	-3400000	3.4	20.4	-3410000	3.41
20.4	-3820000	3.82	20.4	-3760000	3.76	20.4	-3780000	3.78	20.4	-3430000	3.43	20.4	-3400000	3.4	20.4	-3410000	3.41
20.4	-3820000	3.82	20.4	-3760000	3.76	20.4	-3780000	3.78	20.4	-3430000	3.43	20.4	-3400000	3.4	20.4	-3410000	3.41
20.5	-3820000	3.82	20.5	-3760000	3.76	20.5	-3780000	3.78	20.5	-3430000	3.43	20.5	-3400000	3.4	20.5	-3410000	3.41
20.5	-3820000	3.82	20.5	-3760000	3.76	20.5	-3780000	3.78	20.5	-3430000	3.43	20.5	-3400000	3.4	20.5	-3410000	3.41
20.5	-3820000	3.82	20.5	-3760000	3.76	20.5	-3780000	3.78	20.5	-3430000	3.43	20.5	-3400000	3.4	20.5	-3410000	3.41
20.5	-3820000	3.82	20.5	-3760000	3.76	20.5	-3780000	3.78	20.5	-3430000	3.43	20.5	-3400000	3.4	20.5	-3410000	3.41
20.6	-3820000	3.82	20.6	-3760000	3.76	20.6	-3780000	3.78	20.6	-3430000	3.43	20.6	-3400000	3.4	20.6	-3410000	3.41
20.6	-3820000	3.82	20.6	-3760000	3.76	20.6	-3780000	3.78	20.6	-3430000	3.43	20.6	-3400000	3.4	20.6	-3410000	3.41
20.6	-3820000	3.82	20.6	-3760000	3.76	20.6	-3780000	3.78	20.6	-3430000	3.43	20.6	-3400000	3.4	20.6	-3410000	3.41
20.6	-3820000	3.82	20.6	-3760000	3.76	20.6	-3780000	3.78	20.6	-3430000	3.43	20.6	-3400000	3.4	20.6	-3410000	3.41
20.7	-3820000	3.82	20.7	-3760000	3.76	20.7	-3780000	3.78	20.7	-3430000	3.43	20.7	-3400000	3.4	20.7	-3410000	3.41
20.7	-3820000	3.82	20.7	-3760000	3.76	20.7	-3780000	3.78	20.7	-3430000	3.43	20.7	-3400000	3.4	20.7	-3410000	3.41
20.7	-3820000	3.82	20.7	-3760000	3.76	20.7	-3780000	3.78	20.7	-3430000	3.43	20.7	-3400000	3.4	20.7	-3410000	3.41
20.7	-3810000	3.81	20.7	-3760000	3.76	20.7	-3780000	3.78	20.7	-3430000	3.43	20.7	-3410000	3.41	20.7	-3410000	3.41
20.8	-3810000	3.81	20.8	-3760000	3.76	20.8	-3780000	3.78	20.8	-3430000	3.43	20.8	-3410000	3.41	20.8	-3410000	3.41
20.8	-3810000	3.81	20.8	-3760000	3.76	20.8	-3780000	3.78	20.8	-3430000	3.43	20.8	-3410000	3.41	20.8	-3410000	3.41
20.8	-3810000	3.81	20.8	-3760000	3.76	20.8	-3770000	3.77	20.8	-3430000	3.43	20.8	-3410000	3.41	20.8	-3410000	3.41
20.8	-3810000	3.81	20.8	-3760000	3.76	20.8	-3770000	3.77	20.8	-3430000	3.43	20.8	-3410000	3.41	20.8	-3410000	3.41
20.9	-3820000	3.82	20.9	-3760000	3.76	20.9	-3770000	3.77	20.9	-3430000	3.43	20.9	-3410000	3.41	20.9	-3410000	3.41
20.9	-3820000	3.82	20.9	-3760000	3.76	20.9	-3770000	3.77	20.9	-3430000	3.43	20.9	-3410000	3.41	20.9	-3410000	3.41
20.9	-3820000	3.82	20.9	-3760000	3.76	20.9	-3770000	3.77	20.9	-3430000	3.43	20.9	-3410000	3.41	20.9	-3410000	3.41
21	-3820000	3.82	21	-3760000	3.76	21	-3780000	3.78	21	-3430000	3.43	21	-3410000	3.41	21	-3410000	3.41
21	-3820000	3.82	21	-3760000	3.76	21	-3780000	3.78	21	-3430000	3.43	21	-3410000	3.41	21	-3410000	3.41
21	-3820000	3.82	21	-3760000	3.76	21	-3780000	3.78	21	-3430000	3.43	21	-3410000	3.41	21	-3410000	3.41
21	-3820000	3.82	21	-3760000	3.76	21	-3780000	3.78	21	-3430000	3.43	21	-3410000	3.41	21	-3410000	3.41
21.1	-3820000	3.82	21.1	-3760000	3.76	21.1	-3780000	3.78	21.1	-3430000	3.43	21.1	-3410000	3.41	21.1	-3410000	3.41
21.1	-3820000	3.82	21.1	-3760000	3.76	21.1	-3780000	3.78	21.1	-3430000	3.43	21.1	-3410000	3.41	21.1	-3410000	3.41
21.1	-3820000	3.82	21.1	-3760000	3.76	21.1	-3780000	3.78	21.1	-3430000	3.43	21.1	-3410000	3.41	21.1	-3410000	3.41
21.1	-3820000	3.82	21.1	-3760000	3.76	21.1	-3780000	3.78	21.1	-3430000	3.43	21.1	-3410000	3.41	21.1	-3410000	3.41
21.2	-3820000	3.82	21.2	-3760000	3.76	21.2	-3780000	3.78	21.2	-3430000	3.43	21.2	-3410000	3.41	21.2	-3410000	3.41
21.2	-3820000	3.82	21.2	-3760000	3.76	21.2	-3780000	3.78	21.2	-3430000	3.43	21.2	-3410000	3.41	21.2	-3410000	3.41
21.2	-3820000	3.82	21.2	-3760000	3.76	21.2	-3780000	3.78	21.2	-3440000	3.44	21.2	-3410000	3.41	21.2	-3410000	3.41
21.2	-3820000	3.82	21.2	-3760000	3.76	21.2	-3780000	3.78	21.2	-3440000	3.44	21.2	-3410000	3.41	21.2	-3410000	3.41
21.3	-3820000	3.82	21.3	-3760000	3.76	21.3	-3780000	3.78	21.3	-3440000	3.44	21.3	-3410000	3.41	21.3	-3410000	3.41
21.3	-3820000	3.82	21.3	-3760000	3.76	21.3	-3780000	3.78	21.3	-3440000	3.44	21.3	-3410000	3.41	21.3	-3410000	3.41
21.3	-3820000	3.82	21.3	-3760000	3.76	21.3	-3780000	3.78	21.3	-3440000	3.44	21.3	-3410000	3.41	21.3	-3410000	3.41
21.4	-3820000	3.82	21.4	-3760000	3.76	21.4	-3780000	3.78	21.4	-3440000	3.44	21.4	-3410000	3.41	21.4	-3410000	3.41
21.4	-3820000	3.82	21.4	-3760000	3.76	21.4	-3780000	3.78	21.4	-3440000	3.44	21.4	-3410000	3.41	21.4	-3410000	3.41
21.4	-3820000	3.82	21.4	-3760000	3.76	21.4	-3780000	3.78	21.4	-3440000	3.44	21.4	-3410000	3.41	21.4	-3410000	3.41
21.4	-3820000	3.82	21.4	-3760000	3.76	21.4	-3780000	3.78	21.4	-3440000	3.44	21.4	-3410000	3.41	21.4	-3410000	3.41
21.5	-3820000	3.82	21.5	-3760000	3.76	21.5	-3780000	3.78	21.5	-3440000	3.44	21.5	-3410000	3.41	21.5	-3410000	3.41
21.5	-3820000	3.82	21.5	-3760000	3.76	21.5	-3780000	3.78	21.5	-3440000	3.44	21.5	-3410000	3.41	21.5	-3410000	3.41
21.5	-3820000	3.82	21.5	-3760000	3.76	21.5	-3780000	3.78	21.5	-3440000	3.44	21.5	-3410000	3.41	21.5	-3410000	3.41
21.5	-3820000	3.82	21.5	-3760000	3.76	21.5	-3780000	3.78	21.5	-3440000	3.44	21.5	-3410000	3.41	21.5	-3410000	3.41
21.6	-3820000	3.82	21.6	-3760000	3.76	21.6	-3780000	3.78	21.6	-3440000	3.44	21.6	-3410000	3.41	21.6	-3410000	3.41
21.6	-3820000	3.82	21.6	-3760000	3.76	21.6	-3780000	3.78	21.6	-3440000	3.44	21.6	-3410000	3.41	21.6	-3410000	3.41
21.6	-3820000	3.82	21.6	-3760000	3.76	21.6	-3780000	3.78	21.6	-3440000	3.44	21.6	-3410000	3.41	21.6	-3410000	3.41
21.7	-3820000	3.82	21.7	-3760000	3.76	21.7	-3780000	3.78	21.7	-3440000	3.44	21.7	-3410000	3.41	21.7	-3410000	3.41
21.7	-3820000	3.82	21.7	-3760000	3.76	21.7	-3780000	3.78	21.7	-3440000	3.44	21.7	-3410000	3.41	21.7	-3410000	3.41
21.7	-3820000	3.82	21.7	-3760000	3.76	21.7	-3780000	3.78	21.7	-3440000	3.44	21.7	-3410000	3.41	21.7	-3410000	3.41
21.7	-3820000	3.82	21.7	-3760000	3.76	21.7	-3780000	3.78	21.7	-3440000	3.44	21.7	-3410000	3.41	21.7	-3410000	3.41
21.8	-3820000	3.82	21.8	-3760000	3.76	21.8	-3780000	3.78	21.8	-3440000	3.44	21.8	-3410000	3.41	21.8	-3410000	3.41
21.8	-3820000	3.82	21.8	-3760000	3.76	21.8	-3780000	3.78	21.8	-3440000	3.44	21.8	-3410000	3.41	21.8	-3410000	3.41
21.8	-3820000	3.82	21.8	-3760000	3.76	21.8	-3780000	3.78	21.8	-3440000	3.44	21.8	-3410000	3.41	21.8	-3410000	3.41
21.8	-3820000	3.82	21.8	-3760000	3.76	21.8	-3780000	3.78	21.8	-3440000	3.44	21.8	-3410000	3.41	21.8	-3410000	3.41
21.9	-3820000	3.82	21.9	-3760000	3.76	21.9	-3780000	3.78	21.9	-3440000	3.44	21.9	-3410000	3.41	21.9	-3410000	3.41
21.9	-3820000	3.82	21.9	-3760000	3.76	21.9	-3780000	3.78	21.9	-3440000	3.44	21.9	-3410000	3.41	21.9	-3410000	3.41
21.9	-3820000	3.82	21.9	-3760000	3.76	21.9	-3780000	3.78	21.9	-3440000	3.44	21.9	-3410000	3.41	21.9	-3410000	3.41
21.9	-3820000	3.82	21.9	-3760000	3.76	21.9	-3780000	3.78	21.9	-3440000	3.44	21.9	-3410000	3.41	21.9	-3410000	3.41
22	-3820000	3.82	22	-3760000	3.76	22	-3780000	3.78	22	-3440000	3.44	22	-3410000	3.41	22	-3410000	3.41
22	-3820000	3.82	22	-3760000	3.76	22	-3780000	3.78	22	-3440000	3.44	22	-3410000	3.41	22	-3410000	3.41
22	-3820000	3.82	22	-3760000	3.76	22	-3780000	3.78	22	-3440000	3.44	22	-3410000	3.41	22	-3410000	3.41
22	-3820000	3.82	22	-3760000	3.76	22	-3780000	3.78	22	-3440000	3.44	22	-3410000	3.41	22	-3410000	3.41
22.1	-3820000	3.82	22.1	-3760000	3.76	22.1	-3780000	3.78	22.1	-3440000	3.44	22.1	-3410000	3.41	22.1	-3410000	3.41
22.1	-3820000	3.82	22.1	-3760000	3.76	22.1	-3780000	3.78	22.1	-3440000	3.44	22.1	-3410000	3.41	22.1	-3410000	3.41
22.1	-3820000	3.82	22.1	-3760000	3.76	22.1	-3780000	3.78	22.1	-3440000	3.44	22.1	-3410000	3.41	22.1	-3410000	3.41
22.2	-3820000	3.82	22.2	-3760000	3.76	22.2	-3780000	3.78	22.2	-3440000	3.44	22.2	-3410000	3.41	22.2	-3410000	3.41
22.2	-3820000	3.82	22.2	-3760000	3.76	22.2	-3780000	3.78	22.2	-3440000	3.44	22.2	-3410000	3.41	22.2	-3410000	3.41
22.2	-3820000	3.82	22.2	-3760000	3.76	22.2	-3780000	3.78	22.2	-3440000	3.44	22.2	-3410000	3.41	22.2	-3410000	3.41
22.3	-3820000	3.82	22.3	-3760000	3.76	22.3	-3780000	3.78	22.3	-3440000	3.44	22.3	-3410000	3.41	22.3	-3410000	3.41
22.3	-3820000	3.82	22.3	-3760000	3.76	22.3	-3780000	3.78	22.3	-3440000	3.44	22.3	-3410000	3.41	22.3	-3410000	3.41
22.3	-3820000	3.82	22.3	-3760000	3.76	22.3	-3780000	3.78	22.3	-3440000	3.44	22.3	-3410000	3.41	22.3	-3410000	3.41
22.3	-3820000	3.82	22.3	-3760000	3.76	22.3	-3780000	3.78	22.3	-3440000	3.44	22.3	-3410000	3.41	22.3	-3410000	3.41
22.4	-3820000	3.82	22.4	-3760000	3.76	22.4	-3780000	3.78	22.4	-3440000	3.44	22.4	-3410000	3.41	22.4	-3410000	3.41
22.4	-3820000	3.82	22.4	-3760000	3.76	22.4	-3780000	3.78	22.4	-3440000	3.44	22.4	-3410000	3.41	22.4	-3410000	3.41
22.4	-3820000	3.82	22.4	-3760000	3.76	22.4	-3780000	3.78	22.4	-3440000	3.44	22.4	-3410000	3.41	22.4	-3410000	3.41
22.4	-3820000	3.82	22.4	-3760000	3.76	22.4	-3780000	3.78	22.4	-3440000	3.44	22.4	-3410000	3.41	22.4	-3410000	3.41
22.5	-3820000	3.82	22.5	-3760000	3.76	22.5	-3780000	3.78	22.5	-3440000	3.44	22.5	-3410000	3.41	22.5	-3410000	3.41
22.5	-3820000	3.82	22.5	-3760000	3.76	22.5	-3780000	3.78	22.5	-3440000	3.44	22.5	-3410000	3.41	22.5	-3410000	3.41
22.5	-3820000	3.82	22.5	-3760000	3.76	22.5	-3780000	3.78	22.5	-3440000	3.44	22.5	-3410000	3.41	22.5	-3410000	3.41
22.5	-3820000	3.82	22.5	-3760000	3.76	22.5	-3780000	3.78	22.5	-3440000	3.44	22.5	-3410000	3.41	22.5	-3410000	3.41
22.6	-3820000	3.82	22.6	-3760000	3.76	22.6	-3780000	3.78	22.6	-3440000	3.44	22.6	-3410000	3.41	22.6	-3410000	3.41
22.6	-3820000	3.82	22.6	-3760000	3.76	22.6	-3780000	3.78	22.6	-3440000	3.44	22.6	-3410000	3.41	22.6	-3410000	3.41
22.6	-3820000	3.82	22.6	-3760000	3.76	22.6	-3780000	3.78	22.6	-3440000	3.44	22.6	-3410000	3.41	22.6	-3410000	3.41
22.7	-3820000	3.82	22.7	-3760000	3.76	22.7	-3780000	3.78	22.7	-3440000	3.44	22.7	-3410000	3.41	22.7	-3410000	3.41
22.7	-3820000	3.82	22.7	-3760000	3.76	22.7	-3780000	3.78	22.7	-3440000	3.44	22.7	-3410000	3.41	22.7	-3410000	3.41
22.7	-3820000	3.82	22.7	-3760000	3.76	22.7	-3780000	3.78	22.7	-3440000	3.44	22.7	-3410000	3.41	22.7	-3410000	3.41
22.7	-3820000	3.82	22.7	-3760000	3.76	22.7	-3780000	3.78	22.7	-3440000	3.44	22.7	-3410000	3.41	22.7	-3410000	3.41
22.8	-3820000	3.82	22.8	-3760000	3.76	22.8	-3780000	3.78	22.8	-3440000	3.44	22.8	-3410000	3.41	22.8	-3410000	3.41
22.8	-3820000	3.82	22.8	-3760000	3.76	22.8	-3780000	3.78	22.8	-3440000	3.44	22.8	-3410000	3.41	22.8	-3410000	3.41
22.8	-3820000	3.82	22.8	-3760000	3.76	22.8	-3780000	3.78	22.8	-3440000	3.44	22.8	-3410000	3.41	22.8	-3410000	3.41
22.8	-3820000	3.82	22.8	-3760000	3.76	22.8	-3780000	3.78	22.8	-3440000	3.44	22.8	-3410000	3.41	22.8	-3410000	3.41
22.9	-3820000	3.82	22.9	-3760000	3.76	22.9	-3780000	3.78	22.9	-3440000	3.44	22.9	-3410000	3.41	22.9	-3410000	3.41
22.9	-3820000	3.82	22.9	-3760000	3.76	22.9	-3780000	3.78	22.9	-3440000	3.44	22.9	-3410000	3.41	22.9	-3410000	3.41
22.9	-3830000	3.83	22.9	-3760000	3.76	22.9	-3780000	3.78	22.9	-3440000	3.44	22.9	-3410000	3.41	22.9	-3410000	3.41
22.9	-3830000	3.83	22.9	-3760000	3.76	22.9	-3780000	3.78	22.9	-3440000	3.44	22.9	-3410000	3.41	22.9	-3410000	3.41
23	-3830000	3.83	23	-3760000	3.76	23	-3780000	3.78	23	-3440000	3.44	23	-3410000	3.41	23	-3410000	3.41
23	-3830000	3.83	23	-3760000	3.76	23	-3780000	3.78	23	-3440000	3.44	23	-3410000	3.41	23	-3410000	3.41
23	-3830000	3.83	23	-3760000	3.76	23	-3780000	3.78	23	-3440000	3.44	23	-3410000	3.41	23	-3410000	3.41
23.1	-3820000	3.82	23.1	-3760000	3.76	23.1	-3780000	3.78	23.1	-3440000	3.44	23.1	-3410000	3.41	23.1	-3410000	3.41
23.1	-3820000	3.82	23.1	-3760000	3.76	23.1	-3780000	3.78	23.1	-3440000	3.44	23.1	-3410000	3.41	23.1	-3410000	3.41
23.1	-3820000	3.82	23.1	-3760000	3.76	23.1	-3780000	3.78	23.1	-3440000	3.44	23.1	-3410000	3.41	23.1	-3410000	3.41
23.1	-3820000	3.82	23.1	-3760000	3.76	23.1	-3780000	3.78	23.1	-3440000	3.44	23.1	-3410000	3.41	23.1	-3410000	3.41
23.2	-3820000	3.82	23.2	-3760000	3.76	23.2	-3780000	3.78	23.2	-3440000	3.44	23.2	-3410000	3.41	23.2	-3410000	3.41
23.2	-3820000	3.82	23.2	-3760000	3.76	23.2	-3780000	3.78	23.2	-3440000	3.44	23.2	-3410000	3.41	23.2	-3410000	3.41
23.2	-3820000	3.82	23.2	-3760000	3.76	23.2	-3780000	3.78	23.2	-3440000	3.44	23.2	-3410000	3.41	23.2	-3410000	3.41
23.2	-3820000	3.82	23.2	-3760000	3.76	23.2	-3780000	3.78	23.2	-3440000	3.44	23.2	-3410000	3.41	23.2	-3410000	3.41
23.3	-3820000	3.82	23.3	-3760000	3.76	23.3	-3780000	3.78	23.3	-3440000	3.44	23.3	-3410000	3.41	23.3	-3410000	3.41
23.3	-3820000	3.82	23.3	-3760000	3.76	23.3	-3780000	3.78	23.3	-3440000	3.44	23.3	-3410000	3.41	23.3	-3410000	3.41
23.3	-3820000	3.82	23.3	-3760000	3.76	23.3	-3780000	3.78	23.3	-3440000	3.44	23.3	-3410000	3.41	23.3	-3410000	3.41
23.3	-3820000	3.82	23.3	-3760000	3.76	23.3	-3780000	3.78	23.3	-3440000	3.44	23.3	-3410000	3.41	23.3	-3410000	3.41
23.4	-3820000	3.82	23.4	-3760000	3.76	23.4	-3780000	3.78	23.4	-3440000	3.44	23.4	-3410000	3.41	23.4	-3410000	3.41
23.4	-3820000	3.82	23.4	-3760000	3.76	23.4	-3780000	3.78	23.4	-3440000	3.44	23.4	-3410000	3.41	23.4	-3410000	3.41
23.4	-3820000	3.82	23.4	-3760000	3.76	23.4	-3780000	3.78	23.4	-3440000	3.44	23.4	-3410000	3.41	23.4	-3410000	3.41
23.5	-3820000	3.82	23.5	-3760000	3.76	23.5	-3780000	3.78	23.5	-3440000	3.44	23.5	-3410000	3.41	23.5	-3410000	3.41
23.5	-3820000	3.82	23.5	-3760000	3.76	23.5	-3780000	3.78	23.5	-3440000	3.44	23.5	-3410000	3.41	23.5	-3410000	3.41
23.5	-3820000	3.82	23.5	-3760000	3.76	23.5	-3780000	3.78	23.5	-3440000	3.44	23.5	-3410000	3.41	23.5	-3410000	3.41
23.5	-3830000	3.83	23.5	-3760000	3.76	23.5	-3780000	3.78	23.5	-3440000	3.44	23.5	-3410000	3.41	23.5	-3410000	3.41
23.6	-3830000	3.83	23.6	-3760000	3.76	23.6	-3780000	3.78	23.6	-3440000	3.44	23.6	-3410000	3.41	23.6	-3410000	3.41
23.6	-3830000	3.83	23.6	-3760000	3.76	23.6	-3780000	3.78	23.6	-3440000	3.44	23.6	-3410000	3.41	23.6	-3410000	3.41
23.6	-3830000	3.83	23.6	-3760000	3.76	23.6	-3780000	3.78	23.6	-3440000	3.44	23.6	-3410000	3.41	23.6	-3410000	3.41
23.6	-3830000	3.83	23.6	-3760000	3.76	23.6	-3780000	3.78	23.6	-3440000	3.44	23.6	-3410000	3.41	23.6	-3410000	3.41
23.7	-3830000	3.83	23.7	-3760000	3.76	23.7	-3780000	3.78	23.7	-3440000	3.44	23.7	-3410000	3.41	23.7	-3410000	3.41
23.7	-3830000	3.83	23.7	-3760000	3.76	23.7	-3780000	3.78	23.7	-3440000	3.44	23.7	-3410000	3.41	23.7	-3410000	3.41
23.7	-3830000	3.83	23.7	-3760000	3.76	23.7	-3780000	3.78	23.7	-3440000	3.44	23.7	-3410000	3.41	23.7	-3410000	3.41
23.7	-3830000	3.83	23.7	-3760000	3.76	23.7	-3780000	3.78	23.7	-3440000	3.44	23.7	-3410000	3.41	23.7	-3410000	3.41
23.8	-3830000	3.83	23.8	-3760000	3.76	23.8	-3780000	3.78	23.8	-3440000	3.44	23.8	-3410000	3.41	23.8	-3410000	3.41
23.8	-3820000	3.82	23.8	-3760000	3.76	23.8	-3780000	3.78	23.8	-3440000	3.44	23.8	-3410000	3.41	23.8	-3410000	3.41
23.8	-3820000	3.82	23.8	-3760000	3.76	23.8	-3780000	3.78	23.8	-3440000	3.44	23.8	-3410000	3.41	23.8	-3410000	3.41
23.9	-3820000	3.82	23.9	-3760000	3.76	23.9	-3780000	3.78	23.9	-3440000	3.44	23.9	-3410000	3.41	23.9	-3410000	3.41
23.9	-3820000	3.82	23.9	-3760000	3.76	23.9	-3780000	3.78	23.9	-3440000	3.44	23.9	-3410000	3.41	23.9	-3410000	3.41
23.9	-3820000	3.82	23.9	-3760000	3.76	23.9	-3780000	3.78	23.9	-3440000	3.44	23.9	-3410000	3.41	23.9	-3410000	3.41
23.9	-3820000	3.82	23.9	-3760000	3.76	23.9	-3780000	3.78	23.9	-3440000	3.44	23.9	-3410000	3.41	23.9	-3410000	3.41
24	-3820000	3.82	24	-3760000	3.76	24	-3780000	3.78	24	-3440000	3.44	24	-3410000	3.41	24	-3410000	3.41
24	-3820000	3.82	24	-3760000	3.76	24	-3780000	3.78	24	-3440000	3.44	24	-3410000	3.41	24	-3410000	3.41
24	-3820000	3.82	24	-3760000	3.76	24	-3780000	3.78	24	-3440000	3.44	24	-3410000	3.41	24	-3410000	3.41
24	-3820000	3.82	24	-3760000	3.76	24	-3780000	3.78	24	-3440000	3.44	24	-3410000	3.41	24	-3410000	3.41
24.1	-3820000	3.82	24.1	-3760000	3.76	24.1	-3780000	3.78	24.1	-3440000	3.44	24.1	-3410000	3.41	24.1	-3410000	3.41
24.1	-3820000	3.82	24.1	-3760000	3.76	24.1	-3780000	3.78	24.1	-3440000	3.44	24.1	-3410000	3.41	24.1	-3410000	3.41
24.1	-3820000	3.82	24.1	-3760000	3.76	24.1	-3780000	3.78	24.1	-3440000	3.44	24.1	-3410000	3.41	24.1	-3410000	3.41
24.1	-3820000	3.82	24.1	-3760000	3.76	24.1	-3780000	3.78	24.1	-3440000	3.44	24.1	-3410000	3.41	24.1	-3410000	3.41
24.2	-3820000	3.82	24.2	-3760000	3.76	24.2	-3780000	3.78	24.2	-3440000	3.44	24.2	-3410000	3.41	24.2	-3410000	3.41
24.2	-3820000	3.82	24.2	-3760000	3.76	24.2	-3780000	3.78	24.2	-3440000	3.44	24.2	-3410000	3.41	24.2	-3410000	3.41
24.2	-3830000	3.83	24.2	-3760000	3.76	24.2	-3780000	3.78	24.2	-3440000	3.44	24.2	-3410000	3.41	24.2	-3410000	3.41
24.3	-3830000	3.83	24.3	-3760000	3.76	24.3	-3780000	3.78	24.3	-3440000	3.44	24.3	-3410000	3.41	24.3	-3410000	3.41
24.3	-3830000	3.83	24.3	-3760000	3.76	24.3	-3780000	3.78	24.3	-3440000	3.44	24.3	-3410000	3.41	24.3	-3410000	3.41
24.3	-3830000	3.83	24.3	-3760000	3.76	24.3	-3780000	3.78	24.3	-3440000	3.44	24.3	-3410000	3.41	24.3	-3410000	3.41
24.3	-3830000	3.83	24.3	-3760000	3.76	24.3	-3780000	3.78	24.3	-3440000	3.44	24.3	-3410000	3.41	24.3	-3410000	3.41
24.4	-3830000	3.83	24.4	-3760000	3.76	24.4	-3780000	3.78	24.4	-3440000	3.44	24.4	-3410000	3.41	24.4	-3410000	3.41
24.4	-3830000	3.83	24.4	-3760000	3.76	24.4	-3780000	3.78	24.4	-3440000	3.44	24.4	-3410000	3.41	24.4	-3410000	3.41
24.4	-3820000	3.82	24.4	-3760000	3.76	24.4	-3780000	3.78	24.4	-3440000	3.44	24.4	-3410000	3.41	24.4	-3410000	3.41
24.4	-3820000	3.82	24.4	-3760000	3.76	24.4	-3780000	3.78	24.4	-3440000	3.44	24.4	-3410000	3.41	24.4	-3410000	3.41
24.5	-3820000	3.82	24.5	-3760000	3.76	24.5	-3780000	3.78	24.5	-3440000	3.44	24.5	-3410000	3.41	24.5	-3410000	3.41
24.5	-3820000	3.82	24.5	-3760000	3.76	24.5	-3780000	3.78	24.5	-3440000	3.44	24.5	-3410000	3.41	24.5	-3410000	3.41
24.5	-3820000	3.82	24.5	-3760000	3.76	24.5	-3780000	3.78	24.5	-3440000	3.44	24.5	-3410000	3.41	24.5	-3410000	3.41
24.5	-3820000	3.82	24.5	-3760000	3.76	24.5	-3780000	3.78	24.5	-3440000	3.44	24.5	-3410000	3.41	24.5	-3410000	3.41
24.6	-3820000	3.82	24.6	-3760000	3.76	24.6	-3780000	3.78	24.6	-3440000	3.44	24.6	-3410000	3.41	24.6	-3410000	3.41
24.6	-3820000	3.82	24.6	-3760000	3.76	24.6	-3780000	3.78	24.6	-3440000	3.44	24.6	-3410000	3.41	24.6	-3410000	3.41
24.6	-3820000	3.82	24.6	-3760000	3.76	24.6	-3780000	3.78	24.6	-3440000	3.44	24.6	-3410000	3.41	24.6	-3410000	3.41
24.7	-3820000	3.82	24.7	-3760000	3.76	24.7	-3780000	3.78	24.7	-3440000	3.44	24.7	-3410000	3.41	24.7	-3410000	3.41
24.7	-3820000	3.82	24.7	-3760000	3.76	24.7	-3780000	3.78	24.7	-3440000	3.44	24.7	-3410000	3.41	24.7	-3410000	3.41
24.7	-3820000	3.82	24.7	-3760000	3.76	24.7	-3780000	3.78	24.7	-3440000	3.44	24.7	-3410000	3.41	24.7	-3410000	3.41
24.7	-3820000	3.82	24.7	-3760000	3.76	24.7	-3780000	3.78	24.7	-3440000	3.44	24.7	-3410000	3.41	24.7	-3410000	3.41
24.8	-3820000	3.82	24.8	-3760000	3.76	24.8	-3780000	3.78	24.8	-3440000	3.44	24.8	-3410000	3.41	24.8	-3410000	3.41
24.8	-3820000	3.82	24.8	-3760000	3.76	24.8	-3780000	3.78	24.8	-3440000	3.44	24.8	-3410000	3.41	24.8	-3410000	3.41
24.8	-3830000	3.83	24.8	-3760000	3.76	24.8	-3780000	3.78	24.8	-3440000	3.44	24.8	-3410000	3.41	24.8	-3410000	3.41
24.8	-3830000	3.83	24.8	-3760000	3.76	24.8	-3780000	3.78	24.8	-3440000	3.44	24.8	-3410000	3.41	24.8	-3410000	3.41
24.9	-3830000	3.83	24.9	-3760000	3.76	24.9	-3780000	3.78	24.9	-3440000	3.44	24.9	-3410000	3.41	24.9	-3410000	3.41
24.9	-3830000	3.83	24.9	-3760000	3.76	24.9	-3780000	3.78	24.9	-3440000	3.44	24.9	-3410000	3.41	24.9	-3410000	3.41
24.9	-3830000	3.83	24.9	-3760000	3.76	24.9	-3780000	3.78	24.9	-3440000	3.44	24.9	-3410000	3.41	24.9	-3410000	3.41
25	-3830000	3.83	25	-3760000	3.76	25	-3780000	3.78	25	-3440000	3.44	25	-3410000	3.41	25	-3410000	3.41
25	-3820000	3.82	25	-3760000	3.76	25	-3780000	3.78	25	-3440000	3.44	25	-3410000	3.41	25	-3410000	3.41
25	-3820000	3.82	25	-3760000	3.76	25	-3780000	3.78	25	-3440000	3.44	25	-3410000	3.41	25	-3410000	3.41
25.1	-3820000	3.82	25.1	-3760000	3.76	25.1	-3780000	3.78	25.1	-3440000	3.44	25.1	-3410000	3.41	25.1	-3410000	3.41
25.1	-3820000	3.82	25.1	-3760000	3.76	25.1	-3780000	3.78	25.1	-3440000	3.44	25.1	-3410000	3.41	25.1	-3410000	3.41
25.1	-3820000	3.82	25.1	-3760000	3.76	25.1	-3780000	3.78	25.1	-3440000	3.44	25.1	-3410000	3.41	25.1	-3410000	3.41
25.1	-3820000	3.82	25.1	-3760000	3.76	25.1	-3780000	3.78	25.1	-3440000	3.44	25.1	-3410000	3.41	25.1	-3410000	3.41
25.2	-3820000	3.82	25.2	-3760000	3.76	25.2	-3780000	3.78	25.2	-3440000	3.44	25.2	-3410000	3.41	25.2	-3410000	3.41
25.2	-3820000	3.82	25.2	-3760000	3.76	25.2	-3780000	3.78	25.2	-3440000	3.44	25.2	-3410000	3.41	25.2	-3410000	3.41
25.2	-3820000	3.82	25.2	-3760000	3.76	25.2	-3780000	3.78	25.2	-3440000	3.44	25.2	-3410000	3.41	25.2	-3410000	3.41
25.2	-3820000	3.82	25.2	-3760000	3.76	25.2	-3780000	3.78	25.2	-3440000	3.44	25.2	-3410000	3.41	25.2	-3410000	3.41
25.3	-3820000	3.82	25.3	-3760000	3.76	25.3	-3780000	3.78	25.3	-3440000	3.44	25.3	-3410000	3.41	25.3	-3410000	3.41
25.3	-3820000	3.82	25.3	-3760000	3.76	25.3	-3780000	3.78	25.3	-3440000	3.44	25.3	-3410000	3.41	25.3	-3410000	3.41
25.3	-3820000	3.82	25.3	-3760000	3.76	25.3	-3780000	3.78	25.3	-3440000	3.44	25.3	-3410000	3.41	25.3	-3410000	3.41
25.3	-3820000	3.82	25.3	-3760000	3.76	25.3	-3780000	3.78	25.3	-3440000	3.44	25.3	-3410000	3.41	25.3	-3410000	3.41
25.4	-3820000	3.82	25.4	-3760000	3.76	25.4	-3780000	3.78	25.4	-3440000	3.44	25.4	-3410000	3.41	25.4	-3410000	3.41
25.4	-3830000	3.83	25.4	-3760000	3.76	25.4	-3780000	3.78	25.4	-3440000	3.44	25.4	-3410000	3.41	25.4	-3410000	3.41
25.4	-3830000	3.83	25.4	-3760000	3.76	25.4	-3780000	3.78	25.4	-3440000	3.44	25.4	-3410000	3.41	25.4	-3410000	3.41
25.4	-3830000	3.83	25.4	-3760000	3.76	25.4	-3780000	3.78	25.4	-3440000	3.44	25.4	-3410000	3.41	25.4	-3410000	3.41
25.5	-3830000	3.83	25.5	-3760000	3.76	25.5	-3780000	3.78	25.5	-3440000	3.44	25.5	-3410000	3.41	25.5	-3410000	3.41
25.5	-3830000	3.83	25.5	-3760000	3.76	25.5	-3780000	3.78	25.5	-3440000	3.44	25.5	-3410000	3.41	25.5	-3410000	3.41
25.5	-3830000	3.83	25.5	-3760000	3.76	25.5	-3780000	3.78	25.5	-3440000	3.44	25.5	-3410000	3.41	25.5	-3410000	3.41
25.6	-3830000	3.83	25.6	-3760000	3.76	25.6	-3780000	3.78	25.6	-3440000	3.44	25.6	-3410000	3.41	25.6	-3410000	3.41
25.6	-3830000	3.83	25.6	-3760000	3.76	25.6	-3780000	3.78	25.6	-3440000	3.44	25.6	-3410000	3.41	25.6	-3410000	3.41
25.6	-3830000	3.83	25.6	-3760000	3.76	25.6	-3780000	3.78	25.6	-3440000	3.44	25.6	-3410000	3.41	25.6	-3410000	3.41
25.6	-3830000	3.83	25.6	-3760000	3.76	25.6	-3780000	3.78	25.6	-3440000	3.44	25.6	-3410000	3.41	25.6	-3410000	3.41
25.7	-3830000	3.83	25.7	-3760000	3.76	25.7	-3780000	3.78	25.7	-3440000	3.44	25.7	-3410000	3.41	25.7	-3410000	3.41
25.7	-3830000	3.83	25.7	-3760000	3.76	25.7	-3780000	3.78	25.7	-3440000	3.44	25.7	-3410000	3.41	25.7	-3410000	3.41
25.7	-3830000	3.83	25.7	-3760000	3.76	25.7	-3780000	3.78	25.7	-3440000	3.44	25.7	-3410000	3.41	25.7	-3410000	3.41
25.7	-3830000	3.83	25.7	-3760000	3.76	25.7	-3780000	3.78	25.7	-3440000	3.44	25.7	-3410000	3.41	25.7	-3410000	3.41
25.8	-3830000	3.83	25.8	-3760000	3.76	25.8	-3780000	3.78	25.8	-3440000	3.44	25.8	-3410000	3.41	25.8	-3410000	3.41
25.8	-3830000	3.83	25.8	-3760000	3.76	25.8	-3780000	3.78	25.8	-3440000	3.44	25.8	-3410000	3.41	25.8	-3410000	3.41
25.8	-3820000	3.82	25.8	-3760000	3.76	25.8	-3780000	3.78	25.8	-3440000	3.44	25.8	-3410000	3.41	25.8	-3410000	3.41
25.9	-3820000	3.82	25.9	-3760000	3.76	25.9	-3780000	3.78	25.9	-3440000	3.44	25.9	-3410000	3.41	25.9	-3410000	3.41
25.9	-3820000	3.82	25.9	-3760000	3.76	25.9	-3780000	3.78	25.9	-3440000	3.44	25.9	-3410000	3.41	25.9	-3410000	3.41
25.9	-3820000	3.82	25.9	-3760000	3.76	25.9	-3780000	3.78	25.9	-3440000	3.44	25.9	-3410000	3.41	25.9	-3410000	3.41
25.9	-3820000	3.82	25.9	-3760000	3.76	25.9	-3780000	3.78	25.9	-3440000	3.44	25.9	-3410000	3.41	25.9	-3410000	3.41
26	-3820000	3.82	26	-3760000	3.76	26	-3780000	3.78	26	-3440000	3.44	26	-3410000	3.41	26	-3410000	3.41
26	-3820000	3.82	26	-3760000	3.76	26	-3780000	3.78	26	-3440000	3.44	26	-3410000	3.41	26	-3410000	3.41
26	-3820000	3.82	26	-3760000	3.76	26	-3780000	3.78	26	-3440000	3.44	26	-3410000	3.41	26	-3410000	3.41
26	-3820000	3.82	26	-3760000	3.76	26	-3780000	3.78	26	-3440000	3.44	26	-3410000	3.41	26	-3410000	3.41
26.1	-3820000	3.82	26.1	-3760000	3.76	26.1	-3780000	3.78	26.1	-3440000	3.44	26.1	-3410000	3.41	26.1	-3410000	3.41
26.1	-3820000	3.82	26.1	-3760000	3.76	26.1	-3780000	3.78	26.1	-3440000	3.44	26.1	-3410000	3.41	26.1	-3410000	3.41
26.1	-3830000	3.83	26.1	-3760000	3.76	26.1	-3780000	3.78	26.1	-3440000	3.44	26.1	-3410000	3.41	26.1	-3410000	3.41
26.2	-3830000	3.83	26.2	-3760000	3.76	26.2	-3780000	3.78	26.2	-3440000	3.44	26.2	-3410000	3.41	26.2	-3410000	3.41
26.2	-3830000	3.83	26.2	-3760000	3.76	26.2	-3780000	3.78	26.2	-3440000	3.44	26.2	-3410000	3.41	26.2	-3410000	3.41
26.2	-3830000	3.83	26.2	-3760000	3.76	26.2	-3780000	3.78	26.2	-3440000	3.44	26.2	-3410000	3.41	26.2	-3410000	3.41
26.2	-3830000	3.83	26.2	-3760000	3.76	26.2	-3780000	3.78	26.2	-3440000	3.44	26.2	-3410000	3.41	26.2	-3410000	3.41
26.3	-3830000	3.83	26.3	-3760000	3.76	26.3	-3780000	3.78	26.3	-3440000	3.44	26.3	-3410000	3.41	26.3	-3410000	3.41
26.3	-3830000	3.83	26.3	-3760000	3.76	26.3	-3780000	3.78	26.3	-3440000	3.44	26.3	-3410000	3.41	26.3	-3410000	3.41
26.3	-3830000	3.83	26.3	-3760000	3.76	26.3	-3780000	3.78	26.3	-3440000	3.44	26.3	-3410000	3.41	26.3	-3410000	3.41
26.3	-3830000	3.83	26.3	-3760000	3.76	26.3	-3780000	3.78	26.3	-3440000	3.44	26.3	-3410000	3.41	26.3	-3410000	3.41
26.4	-3830000	3.83	26.4	-3760000	3.76	26.4	-3780000	3.78	26.4	-3440000	3.44	26.4	-3410000	3.41	26.4	-3410000	3.41
26.4	-3830000	3.83	26.4	-3760000	3.76	26.4	-3780000	3.78	26.4	-3440000	3.44	26.4	-3410000	3.41	26.4	-3410000	3.41
26.4	-3830000	3.83	26.4	-3760000	3.76	26.4	-3780000	3.78	26.4	-3440000	3.44	26.4	-3410000	3.41	26.4	-3410000	3.41
26.4	-3820000	3.82	26.4	-3760000	3.76	26.4	-3780000	3.78	26.4	-3440000	3.44	26.4	-3410000	3.41	26.4	-3410000	3.41
26.5	-3820000	3.82	26.5	-3760000	3.76	26.5	-3780000	3.78	26.5	-3440000	3.44	26.5	-3410000	3.41	26.5	-3410000	3.41
26.5	-3820000	3.82	26.5	-3760000	3.76	26.5	-3780000	3.78	26.5	-3440000	3.44	26.5	-3410000	3.41	26.5	-3410000	3.41
26.5	-3820000	3.82	26.5	-3760000	3.76	26.5	-3780000	3.78	26.5	-3440000	3.44	26.5	-3410000	3.41	26.5	-3410000	3.41
26.6	-3820000	3.82	26.6	-3760000	3.76	26.6	-3780000	3.78	26.6	-3440000	3.44	26.6	-3410000	3.41	26.6	-3410000	3.41
26.6	-3820000	3.82	26.6	-3760000	3.76	26.6	-3780000	3.78	26.6	-3440000	3.44	26.6	-3410000	3.41	26.6	-3410000	3.41
26.6	-3820000	3.82	26.6	-3760000	3.76	26.6	-3780000	3.78	26.6	-3440000	3.44	26.6	-3410000	3.41	26.6	-3410000	3.41
26.6	-3820000	3.82	26.6	-3760000	3.76	26.6	-3780000	3.78	26.6	-3440000	3.44	26.6	-3410000	3.41	26.6	-3410000	3.41
26.7	-3820000	3.82	26.7	-3760000	3.76	26.7	-3780000	3.78	26.7	-3440000	3.44	26.7	-3410000	3.41	26.7	-3410000	3.41
26.7	-3820000	3.82	26.7	-3760000	3.76	26.7	-3780000	3.78	26.7	-3440000	3.44	26.7	-3410000	3.41	26.7	-3410000	3.41
26.7	-3820000	3.82	26.7	-3760000	3.76	26.7	-3780000	3.78	26.7	-3440000	3.44	26.7	-3410000	3.41	26.7	-3410000	3.41
26.7	-3830000	3.83	26.7	-3760000	3.76	26.7	-3780000	3.78	26.7	-3440000	3.44	26.7	-3410000	3.41	26.7	-3410000	3.41
26.8	-3830000	3.83	26.8	-3760000	3.76	26.8	-3780000	3.78	26.8	-3440000	3.44	26.8	-3410000	3.41	26.8	-3410000	3.41
26.8	-3830000	3.83	26.8	-3760000	3.76	26.8	-3780000	3.78	26.8	-3440000	3.44	26.8	-3410000	3.41	26.8	-3410000	3.41
26.8	-3830000	3.83	26.8	-3760000	3.76	26.8	-3780000	3.78	26.8	-3440000	3.44	26.8	-3410000	3.41	26.8	-3410000	3.41
26.8	-3830000	3.83	26.8	-3760000	3.76	26.8	-3780000	3.78	26.8	-3440000	3.44	26.8	-3410000	3.41	26.8	-3410000	3.41
26.9	-3830000	3.83	26.9	-3760000	3.76	26.9	-3780000	3.78	26.9	-3440000	3.44	26.9	-3410000	3.41	26.9	-3420000	3.42
26.9	-3830000	3.83	26.9	-3760000	3.76	26.9	-3780000	3.78	26.9	-3440000	3.44	26.9	-3410000	3.41	26.9	-3420000	3.42
26.9	-3830000	3.83	26.9	-3760000	3.76	26.9	-3780000	3.78	26.9	-3440000	3.44	26.9	-3410000	3.41	26.9	-3420000	3.42
27	-3830000	3.83	27	-3760000	3.76	27	-3780000	3.78	27	-3440000	3.44	27	-3410000	3.41	27	-3420000	3.42
27	-3830000	3.83	27	-3760000	3.76	27	-3780000	3.78	27	-3440000	3.44	27	-3410000	3.41	27	-3420000	3.42
27	-3830000	3.83	27	-3760000	3.76	27	-3780000	3.78	27	-3440000	3.44	27	-3410000	3.41	27	-3420000	3.42
27	-3830000	3.83	27	-3760000	3.76	27	-3780000	3.78	27	-3440000	3.44	27	-3410000	3.41	27	-3420000	3.42
27.1	-3830000	3.83	27.1	-3760000	3.76	27.1	-3780000	3.78	27.1	-3440000	3.44	27.1	-3410000	3.41	27.1	-3420000	3.42
27.1	-3830000	3.83	27.1	-3760000	3.76	27.1	-3780000	3.78	27.1	-3440000	3.44	27.1	-3410000	3.41	27.1	-3410000	3.41
27.1	-3830000	3.83	27.1	-3760000	3.76	27.1	-3780000	3.78	27.1	-3440000	3.44	27.1	-3410000	3.41	27.1	-3410000	3.41
27.1	-3830000	3.83	27.1	-3760000	3.76	27.1	-3780000	3.78	27.1	-3440000	3.44	27.1	-3410000	3.41	27.1	-3410000	3.41
27.2	-3830000	3.83	27.2	-3760000	3.76	27.2	-3780000	3.78	27.2	-3440000	3.44	27.2	-3410000	3.41	27.2	-3410000	3.41
27.2	-3830000	3.83	27.2	-3760000	3.76	27.2	-3780000	3.78	27.2	-3440000	3.44	27.2	-3410000	3.41	27.2	-3420000	3.42
27.2	-3820000	3.82	27.2	-3760000	3.76	27.2	-3780000	3.78	27.2	-3440000	3.44	27.2	-3410000	3.41	27.2	-3420000	3.42
27.2	-3820000	3.82	27.2	-3760000	3.76	27.2	-3780000	3.78	27.2	-3440000	3.44	27.2	-3410000	3.41	27.2	-3420000	3.42
27.3	-3820000	3.82	27.3	-3760000	3.76	27.3	-3780000	3.78	27.3	-3440000	3.44	27.3	-3410000	3.41	27.3	-3420000	3.42
27.3	-3820000	3.82	27.3	-3760000	3.76	27.3	-3780000	3.78	27.3	-3440000	3.44	27.3	-3410000	3.41	27.3	-3420000	3.42
27.3	-3820000	3.82	27.3	-3760000	3.76	27.3	-3780000	3.78	27.3	-3440000	3.44	27.3	-3410000	3.41	27.3	-3420000	3.42
27.4	-3820000	3.82	27.4	-3760000	3.76	27.4	-3780000	3.78	27.4	-3440000	3.44	27.4	-3410000	3.41	27.4	-3420000	3.42
27.4	-3820000	3.82	27.4	-3760000	3.76	27.4	-3780000	3.78	27.4	-3440000	3.44	27.4	-3410000	3.41	27.4	-3420000	3.42
27.4	-3830000	3.83	27.4	-3760000	3.76	27.4	-3780000	3.78	27.4	-3440000	3.44	27.4	-3410000	3.41	27.4	-3420000	3.42
27.4	-3830000	3.83	27.4	-3760000	3.76	27.4	-3780000	3.78	27.4	-3440000	3.44	27.4	-3410000	3.41	27.4	-3420000	3.42
27.5	-3830000	3.83	27.5	-3760000	3.76	27.5	-3780000	3.78	27.5	-3440000	3.44	27.5	-3410000	3.41	27.5	-3420000	3.42
27.5	-3830000	3.83	27.5	-3760000	3.76	27.5	-3780000	3.78	27.5	-3440000	3.44	27.5	-3410000	3.41	27.5	-3420000	3.42
27.5	-3830000	3.83	27.5	-3760000	3.76	27.5	-3780000	3.78	27.5	-3440000	3.44	27.5	-3410000	3.41	27.5	-3420000	3.42
27.6	-3830000	3.83	27.6	-3760000	3.76	27.6	-3780000	3.78	27.6	-3440000	3.44	27.6	-3410000	3.41	27.6	-3420000	3.42
27.6	-3830000	3.83	27.6	-3760000	3.76	27.6	-3780000	3.78	27.6	-3440000	3.44	27.6	-3410000	3.41	27.6	-3420000	3.42
27.6	-3830000	3.83	27.6	-3760000	3.76	27.6	-3780000	3.78	27.6	-3440000	3.44	27.6	-3410000	3.41	27.6	-3420000	3.42
27.6	-3830000	3.83	27.6	-3760000	3.76	27.6	-3780000	3.78	27.6	-3440000	3.44	27.6	-3410000	3.41	27.6	-3420000	3.42
27.7	-3830000	3.83	27.7	-3760000	3.76	27.7	-3780000	3.78	27.7	-3440000	3.44	27.7	-3410000	3.41	27.7	-3420000	3.42
27.7	-3830000	3.83	27.7	-3760000	3.76	27.7	-3780000	3.78	27.7	-3440000	3.44	27.7	-3410000	3.41	27.7	-3420000	3.42
27.7	-3830000	3.83	27.7	-3760000	3.76	27.7	-3780000	3.78	27.7	-3440000	3.44	27.7	-3410000	3.41	27.7	-3420000	3.42
27.7	-3830000	3.83	27.7	-3760000	3.76	27.7	-3780000	3.78	27.7	-3440000	3.44	27.7	-3410000	3.41	27.7	-3420000	3.42
27.8	-3830000	3.83	27.8	-3760000	3.76	27.8	-3780000	3.78	27.8	-3440000	3.44	27.8	-3410000	3.41	27.8	-3420000	3.42
27.8	-3830000	3.83	27.8	-3760000	3.76	27.8	-3780000	3.78	27.8	-3440000	3.44	27.8	-3410000	3.41	27.8	-3420000	3.42
27.8	-3830000	3.83	27.8	-3760000	3.76	27.8	-3780000	3.78	27.8	-3440000	3.44	27.8	-3410000	3.41	27.8	-3420000	3.42
27.9	-3830000	3.83	27.9	-3760000	3.76	27.9	-3780000	3.78	27.9	-3440000	3.44	27.9	-3410000	3.41	27.9	-3420000	3.42
27.9	-3830000	3.83	27.9	-3760000	3.76	27.9	-3780000	3.78	27.9	-3440000	3.44	27.9	-3410000	3.41	27.9	-3420000	3.42
27.9	-3830000	3.83	27.9	-3760000	3.76	27.9	-3780000	3.78	27.9	-3440000	3.44	27.9	-3410000	3.41	27.9	-3420000	3.42
27.9	-3830000	3.83	27.9	-3760000	3.76	27.9	-3780000	3.78	27.9	-3440000	3.44	27.9	-3410000	3.41	27.9	-3420000	3.42
28	-3830000	3.83	28	-3760000	3.76	28	-3780000	3.78	28	-3440000	3.44	28	-3410000	3.41	28	-3420000	3.42
28	-3830000	3.83	28	-3760000	3.76	28	-3780000	3.78	28	-3440000	3.44	28	-3410000	3.41	28	-3420000	3.42
28	-3830000	3.83	28	-3760000	3.76	28	-3780000	3.78	28	-3440000	3.44	28	-3410000	3.41	28	-3420000	3.42
28	-3830000	3.83	28	-3760000	3.76	28	-3780000	3.78	28	-3440000	3.44	28	-3410000	3.41	28	-3420000	3.42
28.1	-3830000	3.83	28.1	-3760000	3.76	28.1	-3780000	3.78	28.1	-3440000	3.44	28.1	-3410000	3.41	28.1	-3420000	3.42
28.1	-3830000	3.83	28.1	-3760000	3.76	28.1	-3780000	3.78	28.1	-3440000	3.44	28.1	-3410000	3.41	28.1	-3420000	3.42
28.1	-3830000	3.83	28.1	-3760000	3.76	28.1	-3780000	3.78	28.1	-3440000	3.44	28.1	-3410000	3.41	28.1	-3420000	3.42
28.1	-3830000	3.83	28.1	-3760000	3.76	28.1	-3780000	3.78	28.1	-3440000	3.44	28.1	-3410000	3.41	28.1	-3420000	3.42
28.2	-3830000	3.83	28.2	-3760000	3.76	28.2	-3780000	3.78	28.2	-3440000	3.44	28.2	-3410000	3.41	28.2	-3420000	3.42
28.2	-3830000	3.83	28.2	-3760000	3.76	28.2	-3780000	3.78	28.2	-3440000	3.44	28.2	-3410000	3.41	28.2	-3420000	3.42
28.2	-3830000	3.83	28.2	-3760000	3.76	28.2	-3780000	3.78	28.2	-3440000	3.44	28.2	-3410000	3.41	28.2	-3420000	3.42
28.3	-3830000	3.83	28.3	-3760000	3.76	28.3	-3780000	3.78	28.3	-3440000	3.44	28.3	-3410000	3.41	28.3	-3420000	3.42
28.3	-3830000	3.83	28.3	-3760000	3.76	28.3	-3780000	3.78	28.3	-3440000	3.44	28.3	-3410000	3.41	28.3	-3420000	3.42
28.3	-3830000	3.83	28.3	-3760000	3.76	28.3	-3780000	3.78	28.3	-3440000	3.44	28.3	-3410000	3.41	28.3	-3420000	3.42
28.3	-3830000	3.83	28.3	-3760000	3.76	28.3	-3780000	3.78	28.3	-3440000	3.44	28.3	-3410000	3.41	28.3	-3420000	3.42
28.4	-3830000	3.83	28.4	-3760000	3.76	28.4	-3780000	3.78	28.4	-3440000	3.44	28.4	-3410000	3.41	28.4	-3420000	3.42
28.4	-3830000	3.83	28.4	-3760000	3.76	28.4	-3780000	3.78	28.4	-3440000	3.44	28.4	-3410000	3.41	28.4	-3420000	3.42
28.4	-3830000	3.83	28.4	-3760000	3.76	28.4	-3780000	3.78	28.4	-3440000	3.44	28.4	-3410000	3.41	28.4	-3420000	3.42
28.4	-3830000	3.83	28.4	-3760000	3.76	28.4	-3780000	3.78	28.4	-3440000	3.44	28.4	-3410000	3.41	28.4	-3420000	3.42
28.5	-3830000	3.83	28.5	-3760000	3.76	28.5	-3780000	3.78	28.5	-3440000	3.44	28.5	-3410000	3.41	28.5	-3420000	3.42
28.5	-3830000	3.83	28.5	-3760000	3.76	28.5	-3780000	3.78	28.5	-3440000	3.44	28.5	-3410000	3.41	28.5	-3420000	3.42
28.5	-3830000	3.83	28.5	-3760000	3.76	28.5	-3780000	3.78	28.5	-3440000	3.44	28.5	-3410000	3.41	28.5	-3420000	3.42
28.6	-3830000	3.83	28.6	-3760000	3.76	28.6	-3780000	3.78	28.6	-3440000	3.44	28.6	-3410000	3.41	28.6	-3420000	3.42
28.6	-3830000	3.83	28.6	-3760000	3.76	28.6	-3780000	3.78	28.6	-3440000	3.44	28.6	-3410000	3.41	28.6	-3420000	3.42
28.6	-3830000	3.83	28.6	-3760000	3.76	28.6	-3780000	3.78	28.6	-3440000	3.44	28.6	-3410000	3.41	28.6	-3420000	3.42
28.6	-3830000	3.83	28.6	-3760000	3.76	28.6	-3780000	3.78	28.6	-3440000	3.44	28.6	-3410000	3.41	28.6	-3420000	3.42
28.7	-3830000	3.83	28.7	-3760000	3.76	28.7	-3780000	3.78	28.7	-3440000	3.44	28.7	-3410000	3.41	28.7	-3420000	3.42
28.7	-3830000	3.83	28.7	-3760000	3.76	28.7	-3780000	3.78	28.7	-3440000	3.44	28.7	-3410000	3.41	28.7	-3420000	3.42
28.7	-3830000	3.83	28.7	-3760000	3.76	28.7	-3780000	3.78	28.7	-3440000	3.44	28.7	-3410000	3.41	28.7	-3420000	3.42
28.7	-3830000	3.83	28.7	-3760000	3.76	28.7	-3780000	3.78	28.7	-3440000	3.44	28.7	-3410000	3.41	28.7	-3420000	3.42
28.8	-3830000	3.83	28.8	-3760000	3.76	28.8	-3780000	3.78	28.8	-3440000	3.44	28.8	-3410000	3.41	28.8	-3420000	3.42
28.8	-3830000	3.83	28.8	-3760000	3.76	28.8	-3780000	3.78	28.8	-3440000	3.44	28.8	-3410000	3.41	28.8	-3420000	3.42
28.8	-3830000	3.83	28.8	-3760000	3.76	28.8	-3780000	3.78	28.8	-3440000	3.44	28.8	-3410000	3.41	28.8	-3420000	3.42
28.8	-3830000	3.83	28.8	-3760000	3.76	28.8	-3780000	3.78	28.8	-3440000	3.44	28.8	-3410000	3.41	28.8	-3420000	3.42
28.9	-3830000	3.83	28.9	-3760000	3.76	28.9	-3780000	3.78	28.9	-3440000	3.44	28.9	-3410000	3.41	28.9	-3420000	3.42
28.9	-3830000	3.83	28.9	-3760000	3.76	28.9	-3780000	3.78	28.9	-3440000	3.44	28.9	-3410000	3.41	28.9	-3420000	3.42
28.9	-3830000	3.83	28.9	-3760000	3.76	28.9	-3780000	3.78	28.9	-3440000	3.44	28.9	-3410000	3.41	28.9	-3420000	3.42
29	-3830000	3.83	29	-3760000	3.76	29	-3780000	3.78	29	-3440000	3.44	29	-3410000	3.41	29	-3420000	3.42
29	-3830000	3.83	29	-3760000	3.76	29	-3780000	3.78	29	-3440000	3.44	29	-3410000	3.41	29	-3420000	3.42
29	-3830000	3.83	29	-3760000	3.76	29	-3780000	3.78	29	-3440000	3.44	29	-3410000	3.41	29	-3420000	3.42
29	-3830000	3.83	29	-3760000	3.76	29	-3780000	3.78	29	-3440000	3.44	29	-3410000	3.41	29	-3420000	3.42
29.1	-3830000	3.83	29.1	-3760000	3.76	29.1	-3780000	3.78	29.1	-3440000	3.44	29.1	-3410000	3.41	29.1	-3420000	3.42
29.1	-3830000	3.83	29.1	-3760000	3.76	29.1	-3780000	3.78	29.1	-3440000	3.44	29.1	-3410000	3.41	29.1	-3420000	3.42
29.1	-3830000	3.83	29.1	-3760000	3.76	29.1	-3780000	3.78	29.1	-3440000	3.44	29.1	-3410000	3.41	29.1	-3420000	3.42
29.1	-3830000	3.83	29.1	-3760000	3.76	29.1	-3780000	3.78	29.1	-3440000	3.44	29.1	-3410000	3.41	29.1	-3420000	3.42
29.2	-3830000	3.83	29.2	-3760000	3.76	29.2	-3780000	3.78	29.2	-3440000	3.44	29.2	-3410000	3.41	29.2	-3420000	3.42
29.2	-3830000	3.83	29.2	-3760000	3.76	29.2	-3780000	3.78	29.2	-3440000	3.44	29.2	-3410000	3.41	29.2	-3420000	3.42
29.2	-3830000	3.83	29.2	-3760000	3.76	29.2	-3780000	3.78	29.2	-3440000	3.44	29.2	-3410000	3.41	29.2	-3420000	3.42
29.2	-3830000	3.83	29.2	-3760000	3.76	29.2	-3780000	3.78	29.2	-3440000	3.44	29.2	-3410000	3.41	29.2	-3420000	3.42
29.3	-3830000	3.83	29.3	-3760000	3.76	29.3	-3780000	3.78	29.3	-3440000	3.44	29.3	-3410000	3.41	29.3	-3420000	3.42
29.3	-3830000	3.83	29.3	-3760000	3.76	29.3	-3780000	3.78	29.3	-3440000	3.44	29.3	-3410000	3.41	29.3	-3420000	3.42
29.3	-3830000	3.83	29.3	-3760000	3.76	29.3	-3780000	3.78	29.3	-3440000	3.44	29.3	-3410000	3.41	29.3	-3420000	3.42
29.4	-3830000	3.83	29.4	-3760000	3.76	29.4	-3780000	3.78	29.4	-3440000	3.44	29.4	-3410000	3.41	29.4	-3420000	3.42
29.4	-3830000	3.83	29.4	-3760000	3.76	29.4	-3780000	3.78	29.4	-3440000	3.44	29.4	-3410000	3.41	29.4	-3420000	3.42
29.4	-3830000	3.83	29.4	-3760000	3.76	29.4	-3780000	3.78	29.4	-3440000	3.44	29.4	-3410000	3.41	29.4	-3420000	3.42
29.4	-3830000	3.83	29.4	-3760000	3.76	29.4	-3780000	3.78	29.4	-3440000	3.44	29.4	-3410000	3.41	29.4	-3420000	3.42
29.5	-3830000	3.83	29.5	-3760000	3.76	29.5	-3780000	3.78	29.5	-3440000	3.44	29.5	-3410000	3.41	29.5	-3420000	3.42
29.5	-3830000	3.83	29.5	-3760000	3.76	29.5	-3780000	3.78	29.5	-3440000	3.44	29.5	-3410000	3.41	29.5	-3420000	3.42
29.5	-3830000	3.83	29.5	-3760000	3.76	29.5	-3780000	3.78	29.5	-3440000	3.44	29.5	-3410000	3.41	29.5	-3420000	3.42
29.5	-3830000	3.83	29.5	-3760000	3.76	29.5	-3780000	3.78	29.5	-3440000	3.44	29.5	-3410000	3.41	29.5	-3420000	3.42
29.6	-3830000	3.83	29.6	-3760000	3.76	29.6	-3780000	3.78	29.6	-3440000	3.44	29.6	-3410000	3.41	29.6	-3420000	3.42
29.6	-3830000	3.83	29.6	-3760000	3.76	29.6	-3780000	3.78	29.6	-3440000	3.44	29.6	-3410000	3.41	29.6	-3420000	3.42
29.6	-3830000	3.83	29.6	-3760000	3.76	29.6	-3780000	3.78	29.6	-3440000	3.44	29.6	-3410000	3.41	29.6	-3420000	3.42
29.6	-3830000	3.83	29.6	-3760000	3.76	29.6	-3780000	3.78	29.6	-3440000	3.44	29.6	-3410000	3.41	29.6	-3420000	3.42
29.7	-3830000	3.83	29.7	-3760000	3.76	29.7	-3780000	3.78	29.7	-3440000	3.44	29.7	-3410000	3.41	29.7	-3420000	3.42
29.7	-3830000	3.83	29.7	-3760000	3.76	29.7	-3780000	3.78	29.7	-3440000	3.44	29.7	-3410000	3.41	29.7	-3420000	3.42
29.7	-3830000	3.83	29.7	-3760000	3.76	29.7	-3780000	3.78	29.7	-3440000	3.44	29.7	-3410000	3.41	29.7	-3420000	3.42
29.8	-3830000	3.83	29.8	-3760000	3.76	29.8	-3780000	3.78	29.8	-3440000	3.44	29.8	-3410000	3.41	29.8	-3420000	3.42
29.8	-3830000	3.83	29.8	-3760000	3.76	29.8	-3780000	3.78	29.8	-3440000	3.44	29.8	-3410000	3.41	29.8	-3420000	3.42
29.8	-3830000	3.83	29.8	-3760000	3.76	29.8	-3780000	3.78	29.8	-3440000	3.44	29.8	-3410000	3.41	29.8	-3420000	3.42
29.8	-3830000	3.83	29.8	-3760000	3.76	29.8	-3780000	3.78	29.8	-3440000	3.44	29.8	-3410000	3.41	29.8	-3420000	3.42
29.9	-3830000	3.83	29.9	-3760000	3.76	29.9	-3780000	3.78	29.9	-3440000	3.44	29.9	-3420000	3.42	29.9	-3420000	3.42
29.9	-3830000	3.83	29.9	-3760000	3.76	29.9	-3780000	3.78	29.9	-3440000	3.44	29.9	-3420000	3.42	29.9	-3420000	3.42
29.9	-3830000	3.83	29.9	-3760000	3.76	29.9	-3780000	3.78	29.9	-3440000	3.44	29.9	-3420000	3.42	29.9	-3420000	3.42
29.9	-3830000	3.83	29.9	-3760000	3.76	29.9	-3780000	3.78	29.9	-3440000	3.44	29.9	-3420000	3.42	29.9	-3420000	3.42
30	-3830000	3.83	30	-3760000	3.76	30	-3780000	3.78	30	-3440000	3.44	30	-3420000	3.42	30	-3420000	3.42
30	-3830000	3.83	30	-3760000	3.76	30	-3780000	3.78	30	-3440000	3.44	30	-3420000	3.42	30	-3420000	3.42
30	-3830000	3.83	30	-3760000	3.76	30	-3780000	3.78	30	-3440000	3.44	30	-3420000	3.42	30	-3420000	3.42
30.1	-3830000	3.83	30.1	-3760000	3.76	30.1	-3780000	3.78	30.1	-3440000	3.44	30.1	-3420000	3.42	30.1	-3420000	3.42
30.1	-3830000	3.83	30.1	-3760000	3.76	30.1	-3780000	3.78	30.1	-3440000	3.44	30.1	-3420000	3.42	30.1	-3420000	3.42
30.1	-3830000	3.83	30.1	-3760000	3.76	30.1	-3780000	3.78	30.1	-3440000	3.44	30.1	-3420000	3.42	30.1	-3420000	3.42
30.1	-3830000	3.83	30.1	-3760000	3.76	30.1	-3780000	3.78	30.1	-3440000	3.44	30.1	-3420000	3.42	30.1	-3420000	3.42
30.2	-3830000	3.83	30.2	-3760000	3.76	30.2	-3780000	3.78	30.2	-3440000	3.44	30.2	-3420000	3.42	30.2	-3420000	3.42
30.2	-3830000	3.83	30.2	-3760000	3.76	30.2	-3780000	3.78	30.2	-3440000	3.44	30.2	-3420000	3.42	30.2	-3420000	3.42
30.2	-3830000	3.83	30.2	-3760000	3.76	30.2	-3780000	3.78	30.2	-3440000	3.44	30.2	-3420000	3.42	30.2	-3420000	3.42
30.2	-3830000	3.83	30.2	-3760000	3.76	30.2	-3780000	3.78	30.2	-3440000	3.44	30.2	-3420000	3.42	30.2	-3420000	3.42
30.3	-3830000	3.83	30.3	-3760000	3.76	30.3	-3780000	3.78	30.3	-3440000	3.44	30.3	-3420000	3.42	30.3	-3420000	3.42
30.3	-3830000	3.83	30.3	-3760000	3.76	30.3	-3780000	3.78	30.3	-3440000	3.44	30.3	-3420000	3.42	30.3	-3420000	3.42
30.4	-3830000	3.83	30.4	-3760000	3.76	30.4	-3780000	3.78	30.4	-3440000	3.44	30.4	-3420000	3.42	30.4	-3420000	3.42
30.4	-3830000	3.83	30.4	-3760000	3.76	30.4	-3780000	3.78	30.4	-3440000	3.44	30.4	-3420000	3.42	30.4	-3420000	3.42
30.4	-3830000	3.83	30.4	-3760000	3.76	30.4	-3780000	3.78	30.4	-3440000	3.44	30.4	-3420000	3.42	30.4	-3420000	3.42
30.4	-3830000	3.83	30.4	-3760000	3.76	30.4	-3780000	3.78	30.4	-3440000	3.44	30.4	-3420000	3.42	30.4	-3420000	3.42
30.5	-3830000	3.83	30.5	-3760000	3.76	30.5	-3780000	3.78	30.5	-3440000	3.44	30.5	-3420000	3.42	30.5	-3420000	3.42
30.5	-3830000	3.83	30.5	-3760000	3.76	30.5	-3780000	3.78	30.5	-3440000	3.44	30.5	-3420000	3.42	30.5	-3420000	3.42
30.5	-3830000	3.83	30.5	-3760000	3.76	30.5	-3780000	3.78	30.5	-3440000	3.44	30.5	-3420000	3.42	30.5	-3420000	3.42
30.5	-3830000	3.83	30.5	-3760000	3.76	30.5	-3780000	3.78	30.5	-3440000	3.44	30.5	-3420000	3.42	30.5	-3420000	3.42
30.6	-3830000	3.83	30.6	-3760000	3.76	30.6	-3780000	3.78	30.6	-3440000	3.44	30.6	-3420000	3.42	30.6	-3420000	3.42
30.6	-3830000	3.83	30.6	-3760000	3.76	30.6	-3780000	3.78	30.6	-3440000	3.44	30.6	-3420000	3.42	30.6	-3420000	3.42
30.6	-3830000	3.83	30.6	-3760000	3.76	30.6	-3780000	3.78	30.6	-3440000	3.44	30.6	-3420000	3.42	30.6	-3420000	3.42
30.7	-3830000	3.83	30.7	-3760000	3.76	30.7	-3780000	3.78	30.7	-3440000	3.44	30.7	-3420000	3.42	30.7	-3420000	3.42
30.7	-3830000	3.83	30.7	-3760000	3.76	30.7	-3780000	3.78	30.7	-3440000	3.44	30.7	-3420000	3.42	30.7	-3420000	3.42
30.7	-3830000	3.83	30.7	-3760000	3.76	30.7	-3780000	3.78	30.7	-3440000	3.44	30.7	-3420000	3.42	30.7	-3420000	3.42
30.7	-3830000	3.83	30.7	-3760000	3.76	30.7	-3780000	3.78	30.7	-3440000	3.44	30.7	-3420000	3.42	30.7	-3420000	3.42
30.8	-3830000	3.83	30.8	-3760000	3.76	30.8	-3780000	3.78	30.8	-3440000	3.44	30.8	-3420000	3.42	30.8	-3420000	3.42
30.8	-3830000	3.83	30.8	-3760000	3.76	30.8	-3780000	3.78	30.8	-3440000	3.44	30.8	-3420000	3.42	30.8	-3420000	3.42
30.8	-3830000	3.83	30.8	-3760000	3.76	30.8	-3780000	3.78	30.8	-3440000	3.44	30.8	-3420000	3.42	30.8	-3420000	3.42
30.8	-3830000	3.83	30.8	-3760000	3.76	30.8	-3780000	3.78	30.8	-3440000	3.44	30.8	-3420000	3.42	30.8	-3420000	3.42
30.9	-3830000	3.83	30.9	-3760000	3.76	30.9	-3780000	3.78	30.9	-3440000	3.44	30.9	-3420000	3.42	30.9	-3420000	3.42
30.9	-3830000	3.83	30.9	-3760000	3.76	30.9	-3780000	3.78	30.9	-3440000	3.44	30.9	-3420000	3.42	30.9	-3420000	3.42
30.9	-3830000	3.83	30.9	-3760000	3.76	30.9	-3780000	3.78	30.9	-3440000	3.44	30.9	-3420000	3.42	30.9	-3420000	3.42
30.9	-3830000	3.83	30.9	-3760000	3.76	30.9	-3780000	3.78	30.9	-3440000	3.44	30.9	-3420000	3.42	30.9	-3420000	3.42
31	-3830000	3.83	31	-3760000	3.76	31	-3780000	3.78	31	-3440000	3.44	31	-3420000	3.42	31	-3420000	3.42
31	-3830000	3.83	31	-3760000	3.76	31	-3780000	3.78	31	-3440000	3.44	31	-3420000	3.42	31	-3420000	3.42
31	-3830000	3.83	31	-3760000	3.76	31	-3780000	3.78	31	-3440000	3.44	31	-3420000	3.42	31	-3420000	3.42
31.1	-3830000	3.83	31.1	-3760000	3.76	31.1	-3780000	3.78	31.1	-3440000	3.44	31.1	-3420000	3.42	31.1	-3420000	3.42
31.1	-3830000	3.83	31.1	-3760000	3.76	31.1	-3780000	3.78	31.1	-3440000	3.44	31.1	-3420000	3.42	31.1	-3420000	3.42
31.1	-3830000	3.83	31.1	-3760000	3.76	31.1	-3780000	3.78	31.1	-3440000	3.44	31.1	-3420000	3.42	31.1	-3420000	3.42
31.1	-3830000	3.83	31.1	-3760000	3.76	31.1	-3780000	3.78	31.1	-3440000	3.44	31.1	-3420000	3.42	31.1	-3420000	3.42
31.2	-3830000	3.83	31.2	-3760000	3.76	31.2	-3780000	3.78	31.2	-3440000	3.44	31.2	-3420000	3.42	31.2	-3420000	3.42
31.2	-3830000	3.83	31.2	-3760000	3.76	31.2	-3780000	3.78	31.2	-3440000	3.44	31.2	-3420000	3.42	31.2	-3420000	3.42
31.2	-3830000	3.83	31.2	-3760000	3.76	31.2	-3780000	3.78	31.2	-3440000	3.44	31.2	-3420000	3.42	31.2	-3420000	3.42
31.2	-3830000	3.83	31.2	-3760000	3.76	31.2	-3780000	3.78	31.2	-3440000	3.44	31.2	-3420000	3.42	31.2	-3420000	3.42
31.3	-3830000	3.83	31.3	-3760000	3.76	31.3	-3780000	3.78	31.3	-3440000	3.44	31.3	-3420000	3.42	31.3	-3420000	3.42
31.3	-3830000	3.83	31.3	-3760000	3.76	31.3	-3780000	3.78	31.3	-3440000	3.44	31.3	-3420000	3.42	31.3	-3420000	3.42
31.3	-3830000	3.83	31.3	-3760000	3.76	31.3	-3780000	3.78	31.3	-3440000	3.44	31.3	-3420000	3.42	31.3	-3420000	3.42
31.3	-3830000	3.83	31.3	-3760000	3.76	31.3	-3780000	3.78	31.3	-3440000	3.44	31.3	-3420000	3.42	31.3	-3420000	3.42
31.4	-3830000	3.83	31.4	-3760000	3.76	31.4	-3780000	3.78	31.4	-3440000	3.44	31.4	-3420000	3.42	31.4	-3420000	3.42
31.4	-3830000	3.83	31.4	-3760000	3.76	31.4	-3780000	3.78	31.4	-3440000	3.44	31.4	-3420000	3.42	31.4	-3420000	3.42
31.4	-3830000	3.83	31.4	-3760000	3.76	31.4	-3780000	3.78	31.4	-3440000	3.44	31.4	-3420000	3.42	31.4	-3420000	3.42
31.4	-3830000	3.83	31.4	-3760000	3.76	31.4	-3780000	3.78	31.4	-3440000	3.44	31.4	-3420000	3.42	31.4	-3420000	3.42
31.5	-3830000	3.83	31.5	-3760000	3.76	31.5	-3780000	3.78	31.5	-3440000	3.44	31.5	-3420000	3.42	31.5	-3420000	3.42
31.5	-3830000	3.83	31.5	-3760000	3.76	31.5	-3780000	3.78	31.5	-3440000	3.44	31.5	-3420000	3.42	31.5	-3420000	3.42
31.5	-3830000	3.83	31.5	-3760000	3.76	31.5	-3780000	3.78	31.5	-3440000	3.44	31.5	-3420000	3.42	31.5	-3420000	3.42
31.6	-3830000	3.83	31.6	-3760000	3.76	31.6	-3780000	3.78	31.6	-3440000	3.44	31.6	-3420000	3.42	31.6	-3420000	3.42
31.6	-3830000	3.83	31.6	-3770000	3.77	31.6	-3780000	3.78	31.6	-3440000	3.44	31.6	-3420000	3.42	31.6	-3420000	3.42
31.6	-3830000	3.83	31.6	-3770000	3.77	31.6	-3780000	3.78	31.6	-3440000	3.44	31.6	-3420000	3.42	31.6	-3420000	3.42
31.6	-3830000	3.83	31.6	-3770000	3.77	31.6	-3780000	3.78	31.6	-3440000	3.44	31.6	-3420000	3.42	31.6	-3420000	3.42
31.7	-3830000	3.83	31.7	-3770000	3.77	31.7	-3780000	3.78	31.7	-3440000	3.44	31.7	-3420000	3.42	31.7	-3420000	3.42
31.7	-3830000	3.83	31.7	-3770000	3.77	31.7	-3780000	3.78	31.7	-3440000	3.44	31.7	-3420000	3.42	31.7	-3420000	3.42
31.7	-3830000	3.83	31.7	-3770000	3.77	31.7	-3780000	3.78	31.7	-3440000	3.44	31.7	-3420000	3.42	31.7	-3420000	3.42
31.7	-3830000	3.83	31.7	-3770000	3.77	31.7	-3780000	3.78	31.7	-3440000	3.44	31.7	-3420000	3.42	31.7	-3420000	3.42
31.8	-3830000	3.83	31.8	-3770000	3.77	31.8	-3780000	3.78	31.8	-3440000	3.44	31.8	-3420000	3.42	31.8	-3420000	3.42
31.8	-3830000	3.83	31.8	-3770000	3.77	31.8	-3780000	3.78	31.8	-3440000	3.44	31.8	-3420000	3.42	31.8	-3420000	3.42
31.8	-3830000	3.83	31.8	-3760000	3.76	31.8	-3780000	3.78	31.8	-3440000	3.44	31.8	-3420000	3.42	31.8	-3420000	3.42
31.9	-3830000	3.83	31.9	-3760000	3.76	31.9	-3780000	3.78	31.9	-3440000	3.44	31.9	-3420000	3.42	31.9	-3420000	3.42
31.9	-3830000	3.83	31.9	-3760000	3.76	31.9	-3780000	3.78	31.9	-3440000	3.44	31.9	-3420000	3.42	31.9	-3420000	3.42
31.9	-3830000	3.83	31.9	-3760000	3.76	31.9	-3780000	3.78	31.9	-3440000	3.44	31.9	-3420000	3.42	31.9	-3420000	3.42
31.9	-3830000	3.83	31.9	-3760000	3.76	31.9	-3780000	3.78	31.9	-3440000	3.44	31.9	-3420000	3.42	31.9	-3420000	3.42
32	-3830000	3.83	32	-3760000	3.76	32	-3780000	3.78	32	-3440000	3.44	32	-3420000	3.42	32	-3420000	3.42
32	-3830000	3.83	32	-3760000	3.76	32	-3780000	3.78	32	-3440000	3.44	32	-3420000	3.42	32	-3420000	3.42
32	-3830000	3.83	32	-3760000	3.76	32	-3780000	3.78	32	-3440000	3.44	32	-3420000	3.42	32	-3420000	3.42
32	-3830000	3.83	32	-3760000	3.76	32	-3780000	3.78	32	-3440000	3.44	32	-3420000	3.42	32	-3420000	3.42
32.1	-3830000	3.83	32.1	-3760000	3.76	32.1	-3780000	3.78	32.1	-3440000	3.44	32.1	-3420000	3.42	32.1	-3420000	3.42
32.1	-3830000	3.83	32.1	-3760000	3.76	32.1	-3780000	3.78	32.1	-3440000	3.44	32.1	-3420000	3.42	32.1	-3420000	3.42
32.1	-3830000	3.83	32.1	-3760000	3.76	32.1	-3780000	3.78	32.1	-3440000	3.44	32.1	-3420000	3.42	32.1	-3420000	3.42
32.2	-3830000	3.83	32.2	-3760000	3.76	32.2	-3780000	3.78	32.2	-3440000	3.44	32.2	-3420000	3.42	32.2	-3420000	3.42
32.2	-3830000	3.83	32.2	-3760000	3.76	32.2	-3780000	3.78	32.2	-3440000	3.44	32.2	-3420000	3.42	32.2	-3420000	3.42
32.2	-3830000	3.83	32.2	-3760000	3.76	32.2	-3780000	3.78	32.2	-3440000	3.44	32.2	-3420000	3.42	32.2	-3420000	3.42
32.2	-3830000	3.83	32.2	-3760000	3.76	32.2	-3780000	3.78	32.2	-3440000	3.44	32.2	-3420000	3.42	32.2	-3420000	3.42
32.3	-3830000	3.83	32.3	-3760000	3.76	32.3	-3780000	3.78	32.3	-3440000	3.44	32.3	-3420000	3.42	32.3	-3420000	3.42
32.3	-3830000	3.83	32.3	-3760000	3.76	32.3	-3780000	3.78	32.3	-3440000	3.44	32.3	-3420000	3.42	32.3	-3420000	3.42
32.3	-3830000	3.83	32.3	-3760000	3.76	32.3	-3780000	3.78	32.3	-3440000	3.44	32.3	-3420000	3.42	32.3	-3420000	3.42
32.3	-3830000	3.83	32.3	-3760000	3.76	32.3	-3780000	3.78	32.3	-3440000	3.44	32.3	-3420000	3.42	32.3	-3420000	3.42
32.4	-3830000	3.83	32.4	-3760000	3.76	32.4	-3780000	3.78	32.4	-3440000	3.44	32.4	-3420000	3.42	32.4	-3420000	3.42
32.4	-3830000	3.83	32.4	-3760000	3.76	32.4	-3780000	3.78	32.4	-3440000	3.44	32.4	-3420000	3.42	32.4	-3420000	3.42
32.4	-3830000	3.83	32.4	-3760000	3.76	32.4	-3780000	3.78	32.4	-3440000	3.44	32.4	-3420000	3.42	32.4	-3420000	3.42
32.4	-3830000	3.83	32.4	-3760000	3.76	32.4	-3780000	3.78	32.4	-3440000	3.44	32.4	-3420000	3.42	32.4	-3420000	3.42
32.5	-3830000	3.83	32.5	-3760000	3.76	32.5	-3780000	3.78	32.5	-3440000	3.44	32.5	-3420000	3.42	32.5	-3420000	3.42
32.5	-3830000	3.83	32.5	-3760000	3.76	32.5	-3780000	3.78	32.5	-3440000	3.44	32.5	-3420000	3.42	32.5	-3420000	3.42
32.5	-3830000	3.83	32.5	-3760000	3.76	32.5	-3780000	3.78	32.5	-3440000	3.44	32.5	-3420000	3.42	32.5	-3420000	3.42
32.6	-3830000	3.83	32.6	-3760000	3.76	32.6	-3780000	3.78	32.6	-3440000	3.44	32.6	-3420000	3.42	32.6	-3420000	3.42
32.6	-3830000	3.83	32.6	-3760000	3.76	32.6	-3780000	3.78	32.6	-3440000	3.44	32.6	-3420000	3.42	32.6	-3420000	3.42
32.6	-3830000	3.83	32.6	-3760000	3.76	32.6	-3780000	3.78	32.6	-3440000	3.44	32.6	-3420000	3.42	32.6	-3420000	3.42
32.6	-3830000	3.83	32.6	-3760000	3.76	32.6	-3780000	3.78	32.6	-3440000	3.44	32.6	-3420000	3.42	32.6	-3420000	3.42
32.7	-3830000	3.83	32.7	-3760000	3.76	32.7	-3780000	3.78	32.7	-3440000	3.44	32.7	-3420000	3.42	32.7	-3420000	3.42
32.7	-3830000	3.83	32.7	-3760000	3.76	32.7	-3780000	3.78	32.7	-3440000	3.44	32.7	-3420000	3.42	32.7	-3420000	3.42
32.7	-3830000	3.83	32.7	-3760000	3.76	32.7	-3780000	3.78	32.7	-3440000	3.44	32.7	-3420000	3.42	32.7	-3420000	3.42
32.7	-3830000	3.83	32.7	-3760000	3.76	32.7	-3780000	3.78	32.7	-3440000	3.44	32.7	-3420000	3.42	32.7	-3420000	3.42
32.8	-3830000	3.83	32.8	-3760000	3.76	32.8	-3780000	3.78	32.8	-3450000	3.45	32.8	-3420000	3.42	32.8	-3420000	3.42
32.8	-3830000	3.83	32.8	-3760000	3.76	32.8	-3780000	3.78	32.8	-3450000	3.45	32.8	-3420000	3.42	32.8	-3420000	3.42
32.8	-3830000	3.83	32.8	-3760000	3.76	32.8	-3780000	3.78	32.8	-3450000	3.45	32.8	-3420000	3.42	32.8	-3420000	3.42
32.8	-3830000	3.83	32.8	-3760000	3.76	32.8	-3780000	3.78	32.8	-3450000	3.45	32.8	-3420000	3.42	32.8	-3420000	3.42
32.9	-3830000	3.83	32.9	-3770000	3.77	32.9	-3780000	3.78	32.9	-3450000	3.45	32.9	-3420000	3.42	32.9	-3420000	3.42
32.9	-3830000	3.83	32.9	-3770000	3.77	32.9	-3780000	3.78	32.9	-3450000	3.45	32.9	-3420000	3.42	32.9	-3420000	3.42
32.9	-3830000	3.83	32.9	-3770000	3.77	32.9	-3780000	3.78	32.9	-3450000	3.45	32.9	-3420000	3.42	32.9	-3420000	3.42
33	-3830000	3.83	33	-3770000	3.77	33	-3780000	3.78	33	-3450000	3.45	33	-3420000	3.42	33	-3420000	3.42
33	-3830000	3.83	33	-3770000	3.77	33	-3780000	3.78	33	-3450000	3.45	33	-3420000	3.42	33	-3420000	3.42
33	-3830000	3.83	33	-3770000	3.77	33	-3780000	3.78	33	-3450000	3.45	33	-3420000	3.42	33	-3420000	3.42
33.1	-3830000	3.83	33.1	-3770000	3.77	33.1	-3780000	3.78	33.1	-3450000	3.45	33.1	-3420000	3.42	33.1	-3420000	3.42
33.1	-3830000	3.83	33.1	-3770000	3.77	33.1	-3780000	3.78	33.1	-3450000	3.45	33.1	-3420000	3.42	33.1	-3420000	3.42
33.1	-3830000	3.83	33.1	-3770000	3.77	33.1	-3780000	3.78	33.1	-3450000	3.45	33.1	-3420000	3.42	33.1	-3420000	3.42
33.1	-3830000	3.83	33.1	-3770000	3.77	33.1	-3780000	3.78	33.1	-3450000	3.45	33.1	-3420000	3.42	33.1	-3420000	3.42
33.2	-3830000	3.83	33.2	-3770000	3.77	33.2	-3780000	3.78	33.2	-3450000	3.45	33.2	-3420000	3.42	33.2	-3420000	3.42
33.2	-3830000	3.83	33.2	-3760000	3.76	33.2	-3780000	3.78	33.2	-3450000	3.45	33.2	-3420000	3.42	33.2	-3420000	3.42
33.2	-3830000	3.83	33.2	-3760000	3.76	33.2	-3780000	3.78	33.2	-3450000	3.45	33.2	-3420000	3.42	33.2	-3420000	3.42
33.3	-3830000	3.83	33.3	-3760000	3.76	33.3	-3780000	3.78	33.3	-3450000	3.45	33.3	-3420000	3.42	33.3	-3420000	3.42
33.3	-3830000	3.83	33.3	-3760000	3.76	33.3	-3780000	3.78	33.3	-3450000	3.45	33.3	-3420000	3.42	33.3	-3420000	3.42
33.3	-3830000	3.83	33.3	-3760000	3.76	33.3	-3780000	3.78	33.3	-3450000	3.45	33.3	-3420000	3.42	33.3	-3420000	3.42
33.3	-3830000	3.83	33.3	-3760000	3.76	33.3	-3780000	3.78	33.3	-3450000	3.45	33.3	-3420000	3.42	33.3	-3420000	3.42
33.4	-3830000	3.83	33.4	-3760000	3.76	33.4	-3780000	3.78	33.4	-3450000	3.45	33.4	-3420000	3.42	33.4	-3420000	3.42
33.4	-3830000	3.83	33.4	-3760000	3.76	33.4	-3780000	3.78	33.4	-3450000	3.45	33.4	-3420000	3.42	33.4	-3420000	3.42
33.4	-3830000	3.83	33.4	-3760000	3.76	33.4	-3780000	3.78	33.4	-3450000	3.45	33.4	-3420000	3.42	33.4	-3420000	3.42
33.4	-3830000	3.83	33.4	-3760000	3.76	33.4	-3780000	3.78	33.4	-3450000	3.45	33.4	-3420000	3.42	33.4	-3420000	3.42
33.5	-3830000	3.83	33.5	-3760000	3.76	33.5	-3780000	3.78	33.5	-3450000	3.45	33.5	-3420000	3.42	33.5	-3420000	3.42
33.5	-3830000	3.83	33.5	-3760000	3.76	33.5	-3780000	3.78	33.5	-3450000	3.45	33.5	-3420000	3.42	33.5	-3420000	3.42
33.5	-3830000	3.83	33.5	-3760000	3.76	33.5	-3780000	3.78	33.5	-3450000	3.45	33.5	-3420000	3.42	33.5	-3420000	3.42
33.5	-3830000	3.83	33.5	-3760000	3.76	33.5	-3780000	3.78	33.5	-3450000	3.45	33.5	-3420000	3.42	33.5	-3420000	3.42
33.6	-3830000	3.83	33.6	-3760000	3.76	33.6	-3780000	3.78	33.6	-3450000	3.45	33.6	-3420000	3.42	33.6	-3420000	3.42
33.6	-3830000	3.83	33.6	-3760000	3.76	33.6	-3780000	3.78	33.6	-3450000	3.45	33.6	-3420000	3.42	33.6	-3420000	3.42
33.6	-3830000	3.83	33.6	-3770000	3.77	33.6	-3780000	3.78	33.6	-3450000	3.45	33.6	-3420000	3.42	33.6	-3420000	3.42
33.7	-3830000	3.83	33.7	-3770000	3.77	33.7	-3780000	3.78	33.7	-3450000	3.45	33.7	-3420000	3.42	33.7	-3420000	3.42
33.7	-3830000	3.83	33.7	-3770000	3.77	33.7	-3780000	3.78	33.7	-3450000	3.45	33.7	-3420000	3.42	33.7	-3420000	3.42
33.7	-3830000	3.83	33.7	-3770000	3.77	33.7	-3780000	3.78	33.7	-3450000	3.45	33.7	-3420000	3.42	33.7	-3420000	3.42
33.7	-3830000	3.83	33.7	-3770000	3.77	33.7	-3780000	3.78	33.7	-3450000	3.45	33.7	-3420000	3.42	33.7	-3420000	3.42
33.8	-3830000	3.83	33.8	-3770000	3.77	33.8	-3780000	3.78	33.8	-3450000	3.45	33.8	-3420000	3.42	33.8	-3420000	3.42
33.8	-3830000	3.83	33.8	-3770000	3.77	33.8	-3780000	3.78	33.8	-3450000	3.45	33.8	-3420000	3.42	33.8	-3420000	3.42
33.8	-3830000	3.83	33.8	-3770000	3.77	33.8	-3780000	3.78	33.8	-3450000	3.45	33.8	-3420000	3.42	33.8	-3420000	3.42
33.8	-3830000	3.83	33.8	-3770000	3.77	33.8	-3780000	3.78	33.8	-3450000	3.45	33.8	-3420000	3.42	33.8	-3420000	3.42
33.9	-3830000	3.83	33.9	-3770000	3.77	33.9	-3780000	3.78	33.9	-3450000	3.45	33.9	-3420000	3.42	33.9	-3420000	3.42
33.9	-3830000	3.83	33.9	-3770000	3.77	33.9	-3780000	3.78	33.9	-3450000	3.45	33.9	-3420000	3.42	33.9	-3420000	3.42
33.9	-3830000	3.83	33.9	-3770000	3.77	33.9	-3780000	3.78	33.9	-3450000	3.45	33.9	-3420000	3.42	33.9	-3420000	3.42
34	-3830000	3.83	34	-3770000	3.77	34	-3780000	3.78	34	-3450000	3.45	34	-3420000	3.42	34	-3420000	3.42
34	-3830000	3.83	34	-3770000	3.77	34	-3780000	3.78	34	-3450000	3.45	34	-3420000	3.42	34	-3420000	3.42
34	-3830000	3.83	34	-3770000	3.77	34	-3780000	3.78	34	-3450000	3.45	34	-3420000	3.42	34	-3420000	3.42
34	-3830000	3.83	34	-3770000	3.77	34	-3780000	3.78	34	-3450000	3.45	34	-3420000	3.42	34	-3420000	3.42
34.1	-3830000	3.83	34.1	-3770000	3.77	34.1	-3780000	3.78	34.1	-3450000	3.45	34.1	-3420000	3.42	34.1	-3420000	3.42
34.1	-3830000	3.83	34.1	-3770000	3.77	34.1	-3780000	3.78	34.1	-3450000	3.45	34.1	-3420000	3.42	34.1	-3420000	3.42
34.1	-3830000	3.83	34.1	-3770000	3.77	34.1	-3780000	3.78	34.1	-3450000	3.45	34.1	-3420000	3.42	34.1	-3420000	3.42
34.2	-3830000	3.83	34.2	-3770000	3.77	34.2	-3780000	3.78	34.2	-3450000	3.45	34.2	-3420000	3.42	34.2	-3420000	3.42
34.2	-3830000	3.83	34.2	-3770000	3.77	34.2	-3780000	3.78	34.2	-3450000	3.45	34.2	-3420000	3.42	34.2	-3420000	3.42
34.2	-3830000	3.83	34.2	-3770000	3.77	34.2	-3780000	3.78	34.2	-3450000	3.45	34.2	-3420000	3.42	34.2	-3420000	3.42
34.2	-3830000	3.83	34.2	-3770000	3.77	34.2	-3780000	3.78	34.2	-3450000	3.45	34.2	-3420000	3.42	34.2	-3420000	3.42
34.3	-3830000	3.83	34.3	-3770000	3.77	34.3	-3780000	3.78	34.3	-3450000	3.45	34.3	-3420000	3.42	34.3	-3420000	3.42
34.3	-3830000	3.83	34.3	-3770000	3.77	34.3	-3780000	3.78	34.3	-3450000	3.45	34.3	-3420000	3.42	34.3	-3420000	3.42
34.3	-3830000	3.83	34.3	-3770000	3.77	34.3	-3780000	3.78	34.3	-3450000	3.45	34.3	-3420000	3.42	34.3	-3420000	3.42
34.3	-3830000	3.83	34.3	-3770000	3.77	34.3	-3780000	3.78	34.3	-3450000	3.45	34.3	-3420000	3.42	34.3	-3420000	3.42
34.4	-3830000	3.83	34.4	-3770000	3.77	34.4	-3780000	3.78	34.4	-3450000	3.45	34.4	-3420000	3.42	34.4	-3420000	3.42
34.4	-3830000	3.83	34.4	-3770000	3.77	34.4	-3780000	3.78	34.4	-3450000	3.45	34.4	-3420000	3.42	34.4	-3420000	3.42
34.4	-3830000	3.83	34.4	-3770000	3.77	34.4	-3780000	3.78	34.4	-3450000	3.45	34.4	-3420000	3.42	34.4	-3420000	3.42
34.5	-3830000	3.83	34.5	-3760000	3.76	34.5	-3780000	3.78	34.5	-3450000	3.45	34.5	-3420000	3.42	34.5	-3420000	3.42
34.5	-3830000	3.83	34.5	-3760000	3.76	34.5	-3780000	3.78	34.5	-3450000	3.45	34.5	-3420000	3.42	34.5	-3420000	3.42
34.5	-3830000	3.83	34.5	-3760000	3.76	34.5	-3780000	3.78	34.5	-3450000	3.45	34.5	-3420000	3.42	34.5	-3420000	3.42
34.5	-3830000	3.83	34.5	-3760000	3.76	34.5	-3780000	3.78	34.5	-3450000	3.45	34.5	-3420000	3.42	34.5	-3420000	3.42
34.6	-3830000	3.83	34.6	-3760000	3.76	34.6	-3780000	3.78	34.6	-3450000	3.45	34.6	-3420000	3.42	34.6	-3420000	3.42
34.6	-3830000	3.83	34.6	-3760000	3.76	34.6	-3780000	3.78	34.6	-3450000	3.45	34.6	-3420000	3.42	34.6	-3420000	3.42
34.6	-3830000	3.83	34.6	-3760000	3.76	34.6	-3780000	3.78	34.6	-3450000	3.45	34.6	-3420000	3.42	34.6	-3420000	3.42
34.7	-3830000	3.83	34.7	-3760000	3.76	34.7	-3780000	3.78	34.7	-3450000	3.45	34.7	-3420000	3.42	34.7	-3420000	3.42
34.7	-3830000	3.83	34.7	-3760000	3.76	34.7	-3780000	3.78	34.7	-3450000	3.45	34.7	-3420000	3.42	34.7	-3420000	3.42
34.7	-3830000	3.83	34.7	-3760000	3.76	34.7	-3780000	3.78	34.7	-3450000	3.45	34.7	-3420000	3.42	34.7	-3420000	3.42
34.7	-3830000	3.83	34.7	-3760000	3.76	34.7	-3780000	3.78	34.7	-3450000	3.45	34.7	-3420000	3.42	34.7	-3420000	3.42
34.8	-3830000	3.83	34.8	-3770000	3.77	34.8	-3780000	3.78	34.8	-3450000	3.45	34.8	-3420000	3.42	34.8	-3420000	3.42
34.8	-3830000	3.83	34.8	-3770000	3.77	34.8	-3780000	3.78	34.8	-3450000	3.45	34.8	-3420000	3.42	34.8	-3420000	3.42
34.8	-3830000	3.83	34.8	-3770000	3.77	34.8	-3780000	3.78	34.8	-3450000	3.45	34.8	-3420000	3.42	34.8	-3420000	3.42
34.9	-3830000	3.83	34.9	-3770000	3.77	34.9	-3780000	3.78	34.9	-3450000	3.45	34.9	-3420000	3.42	34.9	-3420000	3.42
34.9	-3830000	3.83	34.9	-3770000	3.77	34.9	-3780000	3.78	34.9	-3450000	3.45	34.9	-3420000	3.42	34.9	-3420000	3.42
34.9	-3830000	3.83	34.9	-3770000	3.77	34.9	-3780000	3.78	34.9	-3450000	3.45	34.9	-3420000	3.42	34.9	-3420000	3.42
34.9	-3830000	3.83	34.9	-3770000	3.77	34.9	-3780000	3.78	34.9	-3450000	3.45	34.9	-3420000	3.42	34.9	-3420000	3.42
35	-3830000	3.83	35	-3770000	3.77	35	-3780000	3.78	35	-3450000	3.45	35	-3420000	3.42	35	-3420000	3.42
35	-3830000	3.83	35	-3770000	3.77	35	-3780000	3.78	35	-3450000	3.45	35	-3420000	3.42	35	-3420000	3.42
35	-3830000	3.83	35	-3770000	3.77	35	-3780000	3.78	35	-3450000	3.45	35	-3420000	3.42	35	-3420000	3.42
35	-3830000	3.83	35	-3770000	3.77	35	-3780000	3.78	35	-3450000	3.45	35	-3420000	3.42	35	-3420000	3.42
35.1	-3830000	3.83	35.1	-3770000	3.77	35.1	-3780000	3.78	35.1	-3450000	3.45	35.1	-3420000	3.42	35.1	-3420000	3.42
35.1	-3830000	3.83	35.1	-3770000	3.77	35.1	-3780000	3.78	35.1	-3450000	3.45	35.1	-3420000	3.42	35.1	-3420000	3.42
35.1	-3830000	3.83	35.1	-3770000	3.77	35.1	-3780000	3.78	35.1	-3450000	3.45	35.1	-3420000	3.42	35.1	-3420000	3.42
35.2	-3830000	3.83	35.2	-3770000	3.77	35.2	-3780000	3.78	35.2	-3450000	3.45	35.2	-3420000	3.42	35.2	-3420000	3.42
35.2	-3830000	3.83	35.2	-3770000	3.77	35.2	-3780000	3.78	35.2	-3450000	3.45	35.2	-3420000	3.42	35.2	-3420000	3.42
35.2	-3830000	3.83	35.2	-3770000	3.77	35.2	-3780000	3.78	35.2	-3450000	3.45	35.2	-3420000	3.42	35.2	-3420000	3.42
35.2	-3830000	3.83	35.2	-3770000	3.77	35.2	-3780000	3.78	35.2	-3450000	3.45	35.2	-3420000	3.42	35.2	-3420000	3.42
35.3	-3830000	3.83	35.3	-3770000	3.77	35.3	-3780000	3.78	35.3	-3450000	3.45	35.3	-3420000	3.42	35.3	-3420000	3.42
35.3	-3830000	3.83	35.3	-3770000	3.77	35.3	-3780000	3.78	35.3	-3450000	3.45	35.3	-3420000	3.42	35.3	-3420000	3.42
35.3	-3830000	3.83	35.3	-3770000	3.77	35.3	-3780000	3.78	35.3	-3450000	3.45	35.3	-3420000	3.42	35.3	-3420000	3.42
35.5	-3830000	3.83	35.5	-3770000	3.77	35.5	-3780000	3.78	35.5	-3450000	3.45	35.5	-3420000	3.42	35.5	-3420000	3.42
35.5	-3830000	3.83	35.5	-3770000	3.77	35.5	-3780000	3.78	35.5	-3450000	3.45	35.5	-3420000	3.42	35.5	-3420000	3.42
35.5	-3830000	3.83	35.5	-3770000	3.77	35.5	-3780000	3.78	35.5	-3450000	3.45	35.5	-3420000	3.42	35.5	-3420000	3.42
35.6	-3830000	3.83	35.6	-3770000	3.77	35.6	-3780000	3.78	35.6	-3450000	3.45	35.6	-3420000	3.42	35.6	-3420000	3.42
35.6	-3830000	3.83	35.6	-3770000	3.77	35.6	-3780000	3.78	35.6	-3450000	3.45	35.6	-3420000	3.42	35.6	-3420000	3.42
35.6	-3830000	3.83	35.6	-3770000	3.77	35.6	-3780000	3.78	35.6	-3450000	3.45	35.6	-3420000	3.42	35.6	-3420000	3.42
35.6	-3830000	3.83	35.6	-3770000	3.77	35.6	-3780000	3.78	35.6	-3450000	3.45	35.6	-3420000	3.42	35.6	-3420000	3.42
35.7	-3830000	3.83	35.7	-3770000	3.77	35.7	-3780000	3.78	35.7	-3450000	3.45	35.7	-3420000	3.42	35.7	-3420000	3.42
35.7	-3830000	3.83	35.7	-3770000	3.77	35.7	-3780000	3.78	35.7	-3450000	3.45	35.7	-3420000	3.42	35.7	-3420000	3.42
35.8	-3830000	3.83	35.8	-3770000	3.77	35.8	-3780000	3.78	35.8	-3450000	3.45	35.8	-3420000	3.42	35.8	-3420000	3.42
35.8	-3830000	3.83	35.8	-3770000	3.77	35.8	-3780000	3.78	35.8	-3450000	3.45	35.8	-3420000	3.42	35.8	-3420000	3.42
35.8	-3830000	3.83	35.8	-3770000	3.77	35.8	-3780000	3.78	35.8	-3450000	3.45	35.8	-3420000	3.42	35.8	-3420000	3.42
35.9	-3830000	3.83	35.9	-3770000	3.77	35.9	-3780000	3.78	35.9	-3450000	3.45	35.9	-3420000	3.42	35.9	-3420000	3.42
36	-3830000	3.83	36	-3770000	3.77	36	-3780000	3.78	36	-3450000	3.45	36	-3420000	3.42	36	-3420000	3.42
36	-3830000	3.83	36	-3770000	3.77	36	-3780000	3.78	36	-3450000	3.45	36	-3420000	3.42	36	-3420000	3.42
36.1	-3830000	3.83	36.1	-3770000	3.77	36.1	-3780000	3.78	36.1	-3450000	3.45	36.1	-3420000	3.42	36.1	-3420000	3.42
36.1	-3830000	3.83	36.1	-3770000	3.77	36.1	-3780000	3.78	36.1	-3450000	3.45	36.1	-3420000	3.42	36.1	-3420000	3.42
36.1	-3830000	3.83	36.1	-3770000	3.77	36.1	-3780000	3.78	36.1	-3450000	3.45	36.1	-3420000	3.42	36.1	-3420000	3.42
36.2	-3830000	3.83	36.2	-3770000	3.77	36.2	-3780000	3.78	36.2	-3450000	3.45	36.2	-3420000	3.42	36.2	-3420000	3.42
36.2	-3830000	3.83	36.2	-3770000	3.77	36.2	-3780000	3.78	36.2	-3450000	3.45	36.2	-3420000	3.42	36.2	-3420000	3.42
36.2	-3830000	3.83	36.2	-3770000	3.77	36.2	-3780000	3.78	36.2	-3450000	3.45	36.2	-3420000	3.42	36.2	-3420000	3.42
36.3	-3830000	3.83	36.3	-3770000	3.77	36.3	-3780000	3.78	36.3	-3450000	3.45	36.3	-3420000	3.42	36.3	-3420000	3.42
36.3	-3830000	3.83	36.3	-3770000	3.77	36.3	-3780000	3.78	36.3	-3450000	3.45	36.3	-3420000	3.42	36.3	-3420000	3.42
36.3	-3830000	3.83	36.3	-3770000	3.77	36.3	-3780000	3.78	36.3	-3450000	3.45	36.3	-3420000	3.42	36.3	-3420000	3.42
36.4	-3830000	3.83	36.4	-3770000	3.77	36.4	-3780000	3.78	36.4	-3450000	3.45	36.4	-3420000	3.42	36.4	-3420000	3.42
36.4	-3830000	3.83	36.4	-3770000	3.77	36.4	-3780000	3.78	36.4	-3450000	3.45	36.4	-3420000	3.42	36.4	-3420000	3.42
36.4	-3830000	3.83	36.4	-3770000	3.77	36.4	-3780000	3.78	36.4	-3450000	3.45	36.4	-3420000	3.42	36.4	-3420000	3.42
36.4	-3830000	3.83	36.4	-3770000	3.77	36.4	-3780000	3.78	36.4	-3450000	3.45	36.4	-3420000	3.42	36.4	-3420000	3.42
36.5	-3830000	3.83	36.5	-3770000	3.77	36.5	-3780000	3.78	36.5	-3450000	3.45	36.5	-3420000	3.42	36.5	-3420000	3.42
36.5	-3830000	3.83	36.5	-3770000	3.77	36.5	-3780000	3.78	36.5	-3450000	3.45	36.5	-3420000	3.42	36.5	-3420000	3.42
36.5	-3830000	3.83	36.5	-3770000	3.77	36.5	-3780000	3.78	36.5	-3450000	3.45	36.5	-3420000	3.42	36.5	-3420000	3.42
36.5	-3830000	3.83	36.5	-3770000	3.77	36.5	-3780000	3.78	36.5	-3450000	3.45	36.5	-3420000	3.42	36.5	-3420000	3.42
36.6	-3830000	3.83	36.6	-3770000	3.77	36.6	-3780000	3.78	36.6	-3450000	3.45	36.6	-3420000	3.42	36.6	-3420000	3.42
36.6	-3830000	3.83	36.6	-3770000	3.77	36.6	-3780000	3.78	36.6	-3450000	3.45	36.6	-3420000	3.42	36.6	-3420000	3.42
36.6	-3830000	3.83	36.6	-3770000	3.77	36.6	-3780000	3.78	36.6	-3450000	3.45	36.6	-3420000	3.42	36.6	-3420000	3.42
36.7	-3830000	3.83	36.7	-3770000	3.77	36.7	-3780000	3.78	36.7	-3450000	3.45	36.7	-3420000	3.42	36.7	-3420000	3.42
36.7	-3830000	3.83	36.7	-3770000	3.77	36.7	-3780000	3.78	36.7	-3450000	3.45	36.7	-3420000	3.42	36.7	-3420000	3.42
36.7	-3830000	3.83	36.7	-3770000	3.77	36.7	-3780000	3.78	36.7	-3450000	3.45	36.7	-3420000	3.42	36.7	-3420000	3.42
36.8	-3830000	3.83	36.8	-3770000	3.77	36.8	-3780000	3.78	36.8	-3450000	3.45	36.8	-3420000	3.42	36.8	-3420000	3.42
36.8	-3830000	3.83	36.8	-3770000	3.77	36.8	-3780000	3.78	36.8	-3450000	3.45	36.8	-3420000	3.42	36.8	-3420000	3.42
36.8	-3830000	3.83	36.8	-3770000	3.77	36.8	-3780000	3.78	36.8	-3450000	3.45	36.8	-3420000	3.42	36.8	-3420000	3.42
36.9	-3830000	3.83	36.9	-3770000	3.77	36.9	-3780000	3.78	36.9	-3450000	3.45	36.9	-3420000	3.42	36.9	-3420000	3.42
36.9	-3830000	3.83	36.9	-3770000	3.77	36.9	-3780000	3.78	36.9	-3450000	3.45	36.9	-3420000	3.42	36.9	-3420000	3.42
36.9	-3830000	3.83	36.9	-3770000	3.77	36.9	-3780000	3.78	36.9	-3450000	3.45	36.9	-3420000	3.42	36.9	-3420000	3.42
36.9	-3830000	3.83	36.9	-3770000	3.77	36.9	-3780000	3.78	36.9	-3450000	3.45	36.9	-3420000	3.42	36.9	-3420000	3.42
37	-3830000	3.83	37	-3770000	3.77	37	-3780000	3.78	37	-3450000	3.45	37	-3420000	3.42	37	-3420000	3.42
37	-3830000	3.83	37	-3770000	3.77	37	-3780000	3.78	37	-3450000	3.45	37	-3420000	3.42	37	-3420000	3.42
37	-3830000	3.83	37	-3770000	3.77	37	-3780000	3.78	37	-3450000	3.45	37	-3420000	3.42	37	-3420000	3.42
37	-3830000	3.83	37	-3770000	3.77	37	-3780000	3.78	37	-3450000	3.45	37	-3420000	3.42	37	-3420000	3.42
37.1	-3830000	3.83	37.1	-3770000	3.77	37.1	-3780000	3.78	37.1	-3450000	3.45	37.1	-3420000	3.42	37.1	-3420000	3.42
37.1	-3830000	3.83	37.1	-3770000	3.77	37.1	-3780000	3.78	37.1	-3450000	3.45	37.1	-3420000	3.42	37.1	-3420000	3.42
37.1	-3830000	3.83	37.1	-3770000	3.77	37.1	-3780000	3.78	37.1	-3450000	3.45	37.1	-3420000	3.42	37.1	-3420000	3.42
37.1	-3830000	3.83	37.1	-3770000	3.77	37.1	-3780000	3.78	37.1	-3450000	3.45	37.1	-3420000	3.42	37.1	-3420000	3.42
37.2	-3830000	3.83	37.2	-3770000	3.77	37.2	-3780000	3.78	37.2	-3450000	3.45	37.2	-3420000	3.42	37.2	-3420000	3.42
37.2	-3830000	3.83	37.2	-3770000	3.77	37.2	-3780000	3.78	37.2	-3450000	3.45	37.2	-3420000	3.42	37.2	-3420000	3.42
37.2	-3830000	3.83	37.2	-3770000	3.77	37.2	-3780000	3.78	37.2	-3450000	3.45	37.2	-3420000	3.42	37.2	-3420000	3.42
37.3	-3830000	3.83	37.3	-3770000	3.77	37.3	-3780000	3.78	37.3	-3450000	3.45	37.3	-3420000	3.42	37.3	-3420000	3.42
37.4	-3830000	3.83	37.4	-3770000	3.77	37.4	-3780000	3.78	37.4	-3450000	3.45	37.4	-3420000	3.42	37.4	-3420000	3.42
37.4	-3830000	3.83	37.4	-3770000	3.77	37.4	-3780000	3.78	37.4	-3450000	3.45	37.4	-3420000	3.42	37.4	-3420000	3.42
37.4	-3830000	3.83	37.4	-3770000	3.77	37.4	-3780000	3.78	37.4	-3450000	3.45	37.4	-3420000	3.42	37.4	-3420000	3.42
37.5	-3830000	3.83	37.5	-3770000	3.77	37.5	-3780000	3.78	37.5	-3450000	3.45	37.5	-3420000	3.42	37.5	-3420000	3.42
37.5	-3830000	3.83	37.5	-3770000	3.77	37.5	-3780000	3.78	37.5	-3450000	3.45	37.5	-3420000	3.42	37.5	-3420000	3.42
37.5	-3830000	3.83	37.5	-3770000	3.77	37.5	-3780000	3.78	37.5	-3450000	3.45	37.5	-3420000	3.42	37.5	-3420000	3.42
37.5	-3830000	3.83	37.5	-3770000	3.77	37.5	-3780000	3.78	37.5	-3450000	3.45	37.5	-3420000	3.42	37.5	-3420000	3.42
37.6	-3830000	3.83	37.6	-3770000	3.77	37.6	-3780000	3.78	37.6	-3450000	3.45	37.6	-3420000	3.42	37.6	-3420000	3.42
37.6	-3830000	3.83	37.6	-3770000	3.77	37.6	-3780000	3.78	37.6	-3450000	3.45	37.6	-3420000	3.42	37.6	-3420000	3.42
37.6	-3830000	3.83	37.6	-3770000	3.77	37.6	-3780000	3.78	37.6	-3450000	3.45	37.6	-3420000	3.42	37.6	-3420000	3.42
37.7	-3830000	3.83	37.7	-3770000	3.77	37.7	-3780000	3.78	37.7	-3450000	3.45	37.7	-3420000	3.42	37.7	-3420000	3.42
37.7	-3830000	3.83	37.7	-3770000	3.77	37.7	-3780000	3.78	37.7	-3450000	3.45	37.7	-3420000	3.42	37.7	-3420000	3.42
37.7	-3830000	3.83	37.7	-3770000	3.77	37.7	-3780000	3.78	37.7	-3450000	3.45	37.7	-3420000	3.42	37.7	-3420000	3.42
37.7	-3830000	3.83	37.7	-3770000	3.77	37.7	-3780000	3.78	37.7	-3450000	3.45	37.7	-3420000	3.42	37.7	-3420000	3.42
37.8	-3830000	3.83	37.8	-3770000	3.77	37.8	-3780000	3.78	37.8	-3450000	3.45	37.8	-3420000	3.42	37.8	-3420000	3.42
37.8	-3830000	3.83	37.8	-3770000	3.77	37.8	-3780000	3.78	37.8	-3450000	3.45	37.8	-3420000	3.42	37.8	-3420000	3.42
37.8	-3830000	3.83	37.8	-3770000	3.77	37.8	-3780000	3.78	37.8	-3450000	3.45	37.8	-3420000	3.42	37.8	-3420000	3.42
37.8	-3830000	3.83	37.8	-3770000	3.77	37.8	-3780000	3.78	37.8	-3450000	3.45	37.8	-3420000	3.42	37.8	-3420000	3.42
37.9	-3830000	3.83	37.9	-3770000	3.77	37.9	-3780000	3.78	37.9	-3450000	3.45	37.9	-3420000	3.42	37.9	-3420000	3.42
37.9	-3830000	3.83	37.9	-3770000	3.77	37.9	-3780000	3.78	37.9	-3450000	3.45	37.9	-3420000	3.42	37.9	-3420000	3.42
37.9	-3830000	3.83	37.9	-3770000	3.77	37.9	-3780000	3.78	37.9	-3450000	3.45	37.9	-3420000	3.42	37.9	-3420000	3.42
37.9	-3830000	3.83	37.9	-3770000	3.77	37.9	-3780000	3.78	37.9	-3450000	3.45	37.9	-3420000	3.42	37.9	-3420000	3.42
38	-3830000	3.83	38	-3770000	3.77	38	-3780000	3.78	38	-3450000	3.45	38	-3420000	3.42	38	-3420000	3.42
38	-3830000	3.83	38	-3770000	3.77	38	-3780000	3.78	38	-3450000	3.45	38	-3420000	3.42	38	-3420000	3.42
38	-3830000	3.83	38	-3770000	3.77	38	-3780000	3.78	38	-3450000	3.45	38	-3420000	3.42	38	-3420000	3.42
38	-3830000	3.83	38	-3770000	3.77	38	-3780000	3.78	38	-3450000	3.45	38	-3420000	3.42	38	-3420000	3.42
38.1	-3830000	3.83	38.1	-3770000	3.77	38.1	-3780000	3.78	38.1	-3450000	3.45	38.1	-3420000	3.42	38.1	-3420000	3.42
38.1	-3830000	3.83	38.1	-3770000	3.77	38.1	-3780000	3.78	38.1	-3450000	3.45	38.1	-3420000	3.42	38.1	-3420000	3.42
38.1	-3830000	3.83	38.1	-3770000	3.77	38.1	-3780000	3.78	38.1	-3450000	3.45	38.1	-3420000	3.42	38.1	-3420000	3.42
38.2	-3830000	3.83	38.2	-3770000	3.77	38.2	-3780000	3.78	38.2	-3450000	3.45	38.2	-3420000	3.42	38.2	-3420000	3.42
38.2	-3830000	3.83	38.2	-3770000	3.77	38.2	-3780000	3.78	38.2	-3450000	3.45	38.2	-3420000	3.42	38.2	-3420000	3.42
38.2	-3830000	3.83	38.2	-3770000	3.77	38.2	-3780000	3.78	38.2	-3450000	3.45	38.2	-3420000	3.42	38.2	-3420000	3.42
38.2	-3830000	3.83	38.2	-3770000	3.77	38.2	-3780000	3.78	38.2	-3450000	3.45	38.2	-3420000	3.42	38.2	-3420000	3.42
38.3	-3830000	3.83	38.3	-3770000	3.77	38.3	-3780000	3.78	38.3	-3450000	3.45	38.3	-3420000	3.42	38.3	-3420000	3.42
38.3	-3830000	3.83	38.3	-3770000	3.77	38.3	-3780000	3.78	38.3	-3450000	3.45	38.3	-3420000	3.42	38.3	-3420000	3.42
38.3	-3830000	3.83	38.3	-3770000	3.77	38.3	-3780000	3.78	38.3	-3450000	3.45	38.3	-3420000	3.42	38.3	-3420000	3.42
38.3	-3830000	3.83	38.3	-3770000	3.77	38.3	-3780000	3.78	38.3	-3450000	3.45	38.3	-3420000	3.42	38.3	-3420000	3.42
38.4	-3830000	3.83	38.4	-3770000	3.77	38.4	-3780000	3.78	38.4	-3450000	3.45	38.4	-3420000	3.42	38.4	-3420000	3.42
38.4	-3830000	3.83	38.4	-3770000	3.77	38.4	-3780000	3.78	38.4	-3450000	3.45	38.4	-3420000	3.42	38.4	-3420000	3.42
38.4	-3830000	3.83	38.4	-3770000	3.77	38.4	-3780000	3.78	38.4	-3450000	3.45	38.4	-3420000	3.42	38.4	-3420000	3.42
38.4	-3830000	3.83	38.4	-3770000	3.77	38.4	-3780000	3.78	38.4	-3450000	3.45	38.4	-3420000	3.42	38.4	-3420000	3.42
38.5	-3830000	3.83	38.5	-3770000	3.77	38.5	-3780000	3.78	38.5	-3450000	3.45	38.5	-3420000	3.42	38.5	-3420000	3.42
38.5	-3830000	3.83	38.5	-3770000	3.77	38.5	-3780000	3.78	38.5	-3450000	3.45	38.5	-3420000	3.42	38.5	-3420000	3.42
38.5	-3830000	3.83	38.5	-3770000	3.77	38.5	-3780000	3.78	38.5	-3450000	3.45	38.5	-3420000	3.42	38.5	-3420000	3.42
38.6	-3830000	3.83	38.6	-3770000	3.77	38.6	-3780000	3.78	38.6	-3450000	3.45	38.6	-3420000	3.42	38.6	-3420000	3.42
38.6	-3830000	3.83	38.6	-3770000	3.77	38.6	-3780000	3.78	38.6	-3450000	3.45	38.6	-3420000	3.42	38.6	-3420000	3.42
38.6	-3830000	3.83	38.6	-3770000	3.77	38.6	-3780000	3.78	38.6	-3450000	3.45	38.6	-3420000	3.42	38.6	-3420000	3.42
38.6	-3830000	3.83	38.6	-3770000	3.77	38.6	-3780000	3.78	38.6	-3450000	3.45	38.6	-3420000	3.42	38.6	-3420000	3.42
38.7	-3830000	3.83	38.7	-3770000	3.77	38.7	-3780000	3.78	38.7	-3450000	3.45	38.7	-3420000	3.42	38.7	-3420000	3.42
38.7	-3830000	3.83	38.7	-3770000	3.77	38.7	-3780000	3.78	38.7	-3450000	3.45	38.7	-3420000	3.42	38.7	-3420000	3.42
38.7	-3830000	3.83	38.7	-3770000	3.77	38.7	-3780000	3.78	38.7	-3450000	3.45	38.7	-3420000	3.42	38.7	-3420000	3.42
38.7	-3830000	3.83	38.7	-3770000	3.77	38.7	-3780000	3.78	38.7	-3450000	3.45	38.7	-3420000	3.42	38.7	-3420000	3.42
38.8	-3830000	3.83	38.8	-3770000	3.77	38.8	-3780000	3.78	38.8	-3450000	3.45	38.8	-3420000	3.42	38.8	-3420000	3.42
38.8	-3830000	3.83	38.8	-3770000	3.77	38.8	-3780000	3.78	38.8	-3450000	3.45	38.8	-3420000	3.42	38.8	-3420000	3.42
38.8	-3830000	3.83	38.8	-3770000	3.77	38.8	-3780000	3.78	38.8	-3450000	3.45	38.8	-3420000	3.42	38.8	-3420000	3.42
38.9	-3830000	3.83	38.9	-3770000	3.77	38.9	-3780000	3.78	38.9	-3450000	3.45	38.9	-3420000	3.42	38.9	-3420000	3.42
38.9	-3830000	3.83	38.9	-3770000	3.77	38.9	-3780000	3.78	38.9	-3450000	3.45	38.9	-3420000	3.42	38.9	-3420000	3.42
38.9	-3830000	3.83	38.9	-3770000	3.77	38.9	-3780000	3.78	38.9	-3450000	3.45	38.9	-3420000	3.42	38.9	-3420000	3.42
39	-3830000	3.83	39	-3770000	3.77	39	-3780000	3.78	39	-3450000	3.45	39	-3420000	3.42	39	-3420000	3.42
39	-3830000	3.83	39	-3770000	3.77	39	-3780000	3.78	39	-3450000	3.45	39	-3420000	3.42	39	-3420000	3.42
39	-3830000	3.83	39	-3770000	3.77	39	-3780000	3.78	39	-3450000	3.45	39	-3420000	3.42	39	-3420000	3.42
39	-3830000	3.83	39	-3770000	3.77	39	-3780000	3.78	39	-3450000	3.45	39	-3420000	3.42	39	-3420000	3.42
39.1	-3830000	3.83	39.1	-3770000	3.77	39.1	-3780000	3.78	39.1	-3450000	3.45	39.1	-3420000	3.42	39.1	-3420000	3.42
39.1	-3830000	3.83	39.1	-3770000	3.77	39.1	-3780000	3.78	39.1	-3450000	3.45	39.1	-3420000	3.42	39.1	-3420000	3.42
39.1	-3830000	3.83	39.1	-3770000	3.77	39.1	-3780000	3.78	39.1	-3450000	3.45	39.1	-3420000	3.42	39.1	-3420000	3.42
39.2	-3830000	3.83	39.2	-3770000	3.77	39.2	-3780000	3.78	39.2	-3450000	3.45	39.2	-3420000	3.42	39.2	-3420000	3.42
39.2	-3830000	3.83	39.2	-3770000	3.77	39.2	-3780000	3.78	39.2	-3450000	3.45	39.2	-3420000	3.42	39.2	-3420000	3.42
39.2	-3830000	3.83	39.2	-3770000	3.77	39.2	-3780000	3.78	39.2	-3450000	3.45	39.2	-3420000	3.42	39.2	-3420000	3.42
39.2	-3830000	3.83	39.2	-3770000	3.77	39.2	-3780000	3.78	39.2	-3450000	3.45	39.2	-3420000	3.42	39.2	-3420000	3.42
39.3	-3830000	3.83	39.3	-3770000	3.77	39.3	-3780000	3.78	39.3	-3450000	3.45	39.3	-3420000	3.42	39.3	-3420000	3.42
39.3	-3830000	3.83	39.3	-3770000	3.77	39.3	-3780000	3.78	39.3	-3450000	3.45	39.3	-3420000	3.42	39.3	-3420000	3.42
39.3	-3830000	3.83	39.3	-3770000	3.77	39.3	-3780000	3.78	39.3	-3450000	3.45	39.3	-3420000	3.42	39.3	-3420000	3.42
39.3	-3830000	3.83	39.3	-3770000	3.77	39.3	-3780000	3.78	39.3	-3450000	3.45	39.3	-3420000	3.42	39.3	-3420000	3.42
39.4	-3830000	3.83	39.4	-3770000	3.77	39.4	-3780000	3.78	39.4	-3450000	3.45	39.4	-3420000	3.42	39.4	-3420000	3.42
39.4	-3830000	3.83	39.4	-3770000	3.77	39.4	-3780000	3.78	39.4	-3450000	3.45	39.4	-3420000	3.42	39.4	-3420000	3.42
39.4	-3830000	3.83	39.4	-3770000	3.77	39.4	-3780000	3.78	39.4	-3450000	3.45	39.4	-3420000	3.42	39.4	-3420000	3.42
39.4	-3830000	3.83	39.4	-3770000	3.77	39.4	-3780000	3.78	39.4	-3450000	3.45	39.4	-3420000	3.42	39.4	-3420000	3.42
39.5	-3830000	3.83	39.5	-3770000	3.77	39.5	-3780000	3.78	39.5	-3450000	3.45	39.5	-3420000	3.42	39.5	-3420000	3.42
39.5	-3830000	3.83	39.5	-3770000	3.77	39.5	-3780000	3.78	39.5	-3450000	3.45	39.5	-3420000	3.42	39.5	-3420000	3.42
39.5	-3830000	3.83	39.5	-3770000	3.77	39.5	-3780000	3.78	39.5	-3450000	3.45	39.5	-3420000	3.42	39.5	-3420000	3.42
39.6	-3830000	3.83	39.6	-3770000	3.77	39.6	-3780000	3.78	39.6	-3450000	3.45	39.6	-3420000	3.42	39.6	-3420000	3.42
39.6	-3830000	3.83	39.6	-3770000	3.77	39.6	-3780000	3.78	39.6	-3450000	3.45	39.6	-3420000	3.42	39.6	-3420000	3.42
39.6	-3830000	3.83	39.6	-3770000	3.77	39.6	-3780000	3.78	39.6	-3450000	3.45	39.6	-3420000	3.42	39.6	-3420000	3.42
39.6	-3830000	3.83	39.6	-3770000	3.77	39.6	-3780000	3.78	39.6	-3450000	3.45	39.6	-3420000	3.42	39.6	-3420000	3.42
39.7	-3830000	3.83	39.7	-3770000	3.77	39.7	-3780000	3.78	39.7	-3450000	3.45	39.7	-3420000	3.42	39.7	-3420000	3.42
39.7	-3830000	3.83	39.7	-3770000	3.77	39.7	-3780000	3.78	39.7	-3450000	3.45	39.7	-3420000	3.42	39.7	-3420000	3.42
39.7	-3830000	3.83	39.7	-3770000	3.77	39.7	-3780000	3.78	39.7	-3450000	3.45	39.7	-3420000	3.42	39.7	-3420000	3.42
39.7	-3830000	3.83	39.7	-3770000	3.77	39.7	-3780000	3.78	39.7	-3450000	3.45	39.7	-3420000	3.42	39.7	-3420000	3.42
39.8	-3830000	3.83	39.8	-3770000	3.77	39.8	-3780000	3.78	39.8	-3450000	3.45	39.8	-3420000	3.42	39.8	-3420000	3.42
39.8	-3830000	3.83	39.8	-3770000	3.77	39.8	-3780000	3.78	39.8	-3450000	3.45	39.8	-3420000	3.42	39.8	-3420000	3.42
39.8	-3830000	3.83	39.8	-3770000	3.77	39.8	-3780000	3.78	39.8	-3450000	3.45	39.8	-3420000	3.42	39.8	-3420000	3.42
39.8	-3830000	3.83	39.8	-3770000	3.77	39.8	-3780000	3.78	39.8	-3450000	3.45	39.8	-3420000	3.42	39.8	-3420000	3.42
39.9	-3830000	3.83	39.9	-3770000	3.77	39.9	-3780000	3.78	39.9	-3450000	3.45	39.9	-3420000	3.42	39.9	-3420000	3.42
39.9	-3830000	3.83	39.9	-3770000	3.77	39.9	-3780000	3.78	39.9	-3450000	3.45	39.9	-3420000	3.42	39.9	-3420000	3.42
39.9	-3830000	3.83	39.9	-3770000	3.77	39.9	-3780000	3.78	39.9	-3450000	3.45	39.9	-3420000	3.42	39.9	-3420000	3.42
40	-3830000	3.83	40	-3770000	3.77	40	-3780000	3.78	40	-3450000	3.45	40	-3420000	3.42	40	-3420000	3.42
40	-3830000	3.83	40	-3770000	3.77	40	-3780000	3.78	40	-3450000	3.45	40	-3420000	3.42	40	-3420000	3.42
40	-3830000	3.83	40	-3770000	3.77	40	-3780000	3.78	40	-3450000	3.45	40	-3420000	3.42	40	-3420000	3.42
40	-3830000	3.83	40	-3770000	3.77	40	-3780000	3.78	40	-3450000	3.45	40	-3420000	3.42	40	-3420000	3.42
40.1	-3830000	3.83	40.1	-3770000	3.77	40.1	-3780000	3.78	40.1	-3450000	3.45	40.1	-3420000	3.42	40.1	-3420000	3.42
40.1	-3830000	3.83	40.1	-3770000	3.77	40.1	-3780000	3.78	40.1	-3450000	3.45	40.1	-3420000	3.42	40.1	-3420000	3.42
40.1	-3830000	3.83	40.1	-3770000	3.77	40.1	-3780000	3.78	40.1	-3450000	3.45	40.1	-3420000	3.42	40.1	-3420000	3.42
40.1	-3830000	3.83	40.1	-3770000	3.77	40.1	-3780000	3.78	40.1	-3450000	3.45	40.1	-3420000	3.42	40.1	-3420000	3.42
40.2	-3830000	3.83	40.2	-3770000	3.77	40.2	-3780000	3.78	40.2	-3450000	3.45	40.2	-3420000	3.42	40.2	-3420000	3.42
40.2	-3830000	3.83	40.2	-3770000	3.77	40.2	-3780000	3.78	40.2	-3450000	3.45	40.2	-3420000	3.42	40.2	-3420000	3.42
40.2	-3830000	3.83	40.2	-3770000	3.77	40.2	-3780000	3.78	40.2	-3450000	3.45	40.2	-3420000	3.42	40.2	-3420000	3.42
40.2	-3830000	3.83	40.2	-3770000	3.77	40.2	-3780000	3.78	40.2	-3450000	3.45	40.2	-3420000	3.42	40.2	-3420000	3.42
40.3	-3830000	3.83	40.3	-3770000	3.77	40.3	-3780000	3.78	40.3	-3450000	3.45	40.3	-3420000	3.42	40.3	-3420000	3.42
40.3	-3830000	3.83	40.3	-3770000	3.77	40.3	-3780000	3.78	40.3	-3450000	3.45	40.3	-3420000	3.42	40.3	-3420000	3.42
40.3	-3830000	3.83	40.3	-3770000	3.77	40.3	-3780000	3.78	40.3	-3450000	3.45	40.3	-3420000	3.42	40.3	-3420000	3.42
40.3	-3830000	3.83	40.3	-3770000	3.77	40.3	-3780000	3.78	40.3	-3450000	3.45	40.3	-3420000	3.42	40.3	-3420000	3.42
40.4	-3830000	3.83	40.4	-3770000	3.77	40.4	-3780000	3.78	40.4	-3450000	3.45	40.4	-3420000	3.42	40.4	-3420000	3.42
40.4	-3830000	3.83	40.4	-3770000	3.77	40.4	-3780000	3.78	40.4	-3450000	3.45	40.4	-3420000	3.42	40.4	-3420000	3.42
40.4	-3830000	3.83	40.4	-3770000	3.77	40.4	-3780000	3.78	40.4	-3450000	3.45	40.4	-3420000	3.42	40.4	-3420000	3.42
40.5	-3830000	3.83	40.5	-3770000	3.77	40.5	-3780000	3.78	40.5	-3450000	3.45	40.5	-3420000	3.42	40.5	-3420000	3.42
40.5	-3830000	3.83	40.5	-3770000	3.77	40.5	-3780000	3.78	40.5	-3450000	3.45	40.5	-3420000	3.42	40.5	-3420000	3.42
40.5	-3830000	3.83	40.5	-3770000	3.77	40.5	-3780000	3.78	40.5	-3450000	3.45	40.5	-3420000	3.42	40.5	-3420000	3.42
40.5	-3830000	3.83	40.5	-3770000	3.77	40.5	-3780000	3.78	40.5	-3450000	3.45	40.5	-3420000	3.42	40.5	-3420000	3.42
40.6	-3830000	3.83	40.6	-3770000	3.77	40.6	-3780000	3.78	40.6	-3450000	3.45	40.6	-3420000	3.42	40.6	-3420000	3.42
40.6	-3830000	3.83	40.6	-3770000	3.77	40.6	-3780000	3.78	40.6	-3450000	3.45	40.6	-3420000	3.42	40.6	-3420000	3.42
40.6	-3830000	3.83	40.6	-3770000	3.77	40.6	-3780000	3.78	40.6	-3450000	3.45	40.6	-3420000	3.42	40.6	-3420000	3.42
40.6	-3830000	3.83	40.6	-3770000	3.77	40.6	-3780000	3.78	40.6	-3450000	3.45	40.6	-3420000	3.42	40.6	-3420000	3.42
40.7	-3830000	3.83	40.7	-3770000	3.77	40.7	-3780000	3.78	40.7	-3450000	3.45	40.7	-3420000	3.42	40.7	-3420000	3.42
40.7	-3830000	3.83	40.7	-3770000	3.77	40.7	-3780000	3.78	40.7	-3450000	3.45	40.7	-3420000	3.42	40.7	-3420000	3.42
40.7	-3830000	3.83	40.7	-3770000	3.77	40.7	-3780000	3.78	40.7	-3450000	3.45	40.7	-3420000	3.42	40.7	-3420000	3.42
40.7	-3830000	3.83	40.7	-3770000	3.77	40.7	-3780000	3.78	40.7	-3450000	3.45	40.7	-3420000	3.42	40.7	-3420000	3.42
40.8	-3830000	3.83	40.8	-3770000	3.77	40.8	-3780000	3.78	40.8	-3450000	3.45	40.8	-3420000	3.42	40.8	-3420000	3.42
40.8	-3830000	3.83	40.8	-3770000	3.77	40.8	-3780000	3.78	40.8	-3450000	3.45	40.8	-3420000	3.42	40.8	-3420000	3.42
40.8	-3830000	3.83	40.8	-3770000	3.77	40.8	-3780000	3.78	40.8	-3450000	3.45	40.8	-3420000	3.42	40.8	-3420000	3.42
40.9	-3830000	3.83	40.9	-3770000	3.77	40.9	-3780000	3.78	40.9	-3450000	3.45	40.9	-3420000	3.42	40.9	-3420000	3.42
40.9	-3830000	3.83	40.9	-3770000	3.77	40.9	-3780000	3.78	40.9	-3450000	3.45	40.9	-3420000	3.42	40.9	-3420000	3.42
40.9	-3830000	3.83	40.9	-3770000	3.77	40.9	-3780000	3.78	40.9	-3450000	3.45	40.9	-3420000	3.42	40.9	-3420000	3.42
40.9	-3830000	3.83	40.9	-3770000	3.77	40.9	-3780000	3.78	40.9	-3450000	3.45	40.9	-3420000	3.42	40.9	-3420000	3.42
41	-3830000	3.83	41	-3770000	3.77	41	-3780000	3.78	41	-3450000	3.45	41	-3420000	3.42	41	-3420000	3.42
41	-3830000	3.83	41	-3770000	3.77	41	-3780000	3.78	41	-3450000	3.45	41	-3420000	3.42	41	-3420000	3.42
41	-3830000	3.83	41	-3770000	3.77	41	-3780000	3.78	41	-3450000	3.45	41	-3420000	3.42	41	-3420000	3.42
41	-3830000	3.83	41	-3770000	3.77	41	-3780000	3.78	41	-3450000	3.45	41	-3420000	3.42	41	-3420000	3.42
41.1	-3830000	3.83	41.1	-3770000	3.77	41.1	-3780000	3.78	41.1	-3450000	3.45	41.1	-3420000	3.42	41.1	-3420000	3.42
41.1	-3830000	3.83	41.1	-3770000	3.77	41.1	-3780000	3.78	41.1	-3450000	3.45	41.1	-3420000	3.42	41.1	-3420000	3.42
41.1	-3830000	3.83	41.1	-3770000	3.77	41.1	-3780000	3.78	41.1	-3450000	3.45	41.1	-3420000	3.42	41.1	-3420000	3.42
41.1	-3830000	3.83	41.1	-3770000	3.77	41.1	-3780000	3.78	41.1	-3450000	3.45	41.1	-3420000	3.42	41.1	-3420000	3.42
41.2	-3830000	3.83	41.2	-3770000	3.77	41.2	-3780000	3.78	41.2	-3450000	3.45	41.2	-3420000	3.42	41.2	-3420000	3.42
41.2	-3830000	3.83	41.2	-3770000	3.77	41.2	-3780000	3.78	41.2	-3450000	3.45	41.2	-3420000	3.42	41.2	-3420000	3.42
41.2	-3830000	3.83	41.2	-3770000	3.77	41.2	-3780000	3.78	41.2	-3450000	3.45	41.2	-3420000	3.42	41.2	-3420000	3.42
41.3	-3830000	3.83	41.3	-3770000	3.77	41.3	-3780000	3.78	41.3	-3450000	3.45	41.3	-3420000	3.42	41.3	-3420000	3.42
41.3	-3830000	3.83	41.3	-3770000	3.77	41.3	-3780000	3.78	41.3	-3450000	3.45	41.3	-3420000	3.42	41.3	-3420000	3.42
41.3	-3830000	3.83	41.3	-3770000	3.77	41.3	-3780000	3.78	41.3	-3450000	3.45	41.3	-3420000	3.42	41.3	-3420000	3.42
41.3	-3830000	3.83	41.3	-3770000	3.77	41.3	-3780000	3.78	41.3	-3450000	3.45	41.3	-3420000	3.42	41.3	-3420000	3.42
41.4	-3830000	3.83	41.4	-3770000	3.77	41.4	-3780000	3.78	41.4	-3450000	3.45	41.4	-3420000	3.42	41.4	-3420000	3.42
41.4	-3830000	3.83	41.4	-3770000	3.77	41.4	-3780000	3.78	41.4	-3450000	3.45	41.4	-3420000	3.42	41.4	-3420000	3.42
41.4	-3830000	3.83	41.4	-3770000	3.77	41.4	-3780000	3.78	41.4	-3450000	3.45	41.4	-3420000	3.42	41.4	-3420000	3.42
41.4	-3830000	3.83	41.4	-3770000	3.77	41.4	-3780000	3.78	41.4	-3450000	3.45	41.4	-3420000	3.42	41.4	-3420000	3.42
41.5	-3830000	3.83	41.5	-3770000	3.77	41.5	-3780000	3.78	41.5	-3450000	3.45	41.5	-3420000	3.42	41.5	-3420000	3.42
41.5	-3830000	3.83	41.5	-3770000	3.77	41.5	-3780000	3.78	41.5	-3450000	3.45	41.5	-3420000	3.42	41.5	-3420000	3.42
41.5	-3830000	3.83	41.5	-3770000	3.77	41.5	-3780000	3.78	41.5	-3450000	3.45	41.5	-3420000	3.42	41.5	-3420000	3.42
41.6	-3830000	3.83	41.6	-3770000	3.77	41.6	-3780000	3.78	41.6	-3450000	3.45	41.6	-3420000	3.42	41.6	-3420000	3.42
41.6	-3830000	3.83	41.6	-3770000	3.77	41.6	-3780000	3.78	41.6	-3450000	3.45	41.6	-3420000	3.42	41.6	-3420000	3.42
41.6	-3830000	3.83	41.6	-3770000	3.77	41.6	-3780000	3.78	41.6	-3450000	3.45	41.6	-3420000	3.42	41.6	-3420000	3.42
41.7	-3830000	3.83	41.7	-3770000	3.77	41.7	-3780000	3.78	41.7	-3450000	3.45	41.7	-3420000	3.42	41.7	-3420000	3.42
41.7	-3830000	3.83	41.7	-3770000	3.77	41.7	-3780000	3.78	41.7	-3450000	3.45	41.7	-3420000	3.42	41.7	-3420000	3.42
41.7	-3830000	3.83	41.7	-3770000	3.77	41.7	-3780000	3.78	41.7	-3450000	3.45	41.7	-3420000	3.42	41.7	-3420000	3.42
41.7	-3830000	3.83	41.7	-3770000	3.77	41.7	-3780000	3.78	41.7	-3450000	3.45	41.7	-3420000	3.42	41.7	-3420000	3.42
41.8	-3830000	3.83	41.8	-3770000	3.77	41.8	-3780000	3.78	41.8	-3450000	3.45	41.8	-3420000	3.42	41.8	-3420000	3.42
41.8	-3830000	3.83	41.8	-3770000	3.77	41.8	-3780000	3.78	41.8	-3450000	3.45	41.8	-3420000	3.42	41.8	-3420000	3.42
41.8	-3830000	3.83	41.8	-3770000	3.77	41.8	-3780000	3.78	41.8	-3450000	3.45	41.8	-3420000	3.42	41.8	-3420000	3.42
41.8	-3830000	3.83	41.8	-3770000	3.77	41.8	-3780000	3.78	41.8	-3450000	3.45	41.8	-3420000	3.42	41.8	-3420000	3.42
41.9	-3830000	3.83	41.9	-3770000	3.77	41.9	-3780000	3.78	41.9	-3450000	3.45	41.9	-3420000	3.42	41.9	-3420000	3.42
41.9	-3830000	3.83	41.9	-3770000	3.77	41.9	-3780000	3.78	41.9	-3450000	3.45	41.9	-3420000	3.42	41.9	-3420000	3.42
41.9	-3830000	3.83	41.9	-3770000	3.77	41.9	-3780000	3.78	41.9	-3450000	3.45	41.9	-3420000	3.42	41.9	-3420000	3.42
42	-3830000	3.83	42	-3770000	3.77	42	-3780000	3.78	42	-3450000	3.45	42	-3420000	3.42	42	-3420000	3.42
42	-3830000	3.83	42	-3770000	3.77	42	-3780000	3.78	42	-3450000	3.45	42	-3420000	3.42	42	-3420000	3.42
42	-3830000	3.83	42	-3770000	3.77	42	-3780000	3.78	42	-3450000	3.45	42	-3420000	3.42	42	-3420000	3.42
42	-3830000	3.83	42	-3770000	3.77	42	-3780000	3.78	42	-3450000	3.45	42	-3420000	3.42	42	-3420000	3.42
42.1	-3830000	3.83	42.1	-3770000	3.77	42.1	-3780000	3.78	42.1	-3450000	3.45	42.1	-3420000	3.42	42.1	-3420000	3.42
42.1	-3830000	3.83	42.1	-3770000	3.77	42.1	-3780000	3.78	42.1	-3450000	3.45	42.1	-3420000	3.42	42.1	-3420000	3.42
42.1	-3830000	3.83	42.1	-3770000	3.77	42.1	-3780000	3.78	42.1	-3450000	3.45	42.1	-3420000	3.42	42.1	-3420000	3.42
42.1	-3830000	3.83	42.1	-3770000	3.77	42.1	-3780000	3.78	42.1	-3450000	3.45	42.1	-3420000	3.42	42.1	-3420000	3.42
42.2	-3830000	3.83	42.2	-3770000	3.77	42.2	-3780000	3.78	42.2	-3450000	3.45	42.2	-3420000	3.42	42.2	-3420000	3.42
42.2	-3830000	3.83	42.2	-3770000	3.77	42.2	-3780000	3.78	42.2	-3450000	3.45	42.2	-3420000	3.42	42.2	-3420000	3.42
42.2	-3830000	3.83	42.2	-3770000	3.77	42.2	-3780000	3.78	42.2	-3450000	3.45	42.2	-3420000	3.42	42.2	-3420000	3.42
42.2	-3830000	3.83	42.2	-3770000	3.77	42.2	-3780000	3.78	42.2	-3450000	3.45	42.2	-3420000	3.42	42.2	-3420000	3.42
42.3	-3830000	3.83	42.3	-3770000	3.77	42.3	-3780000	3.78	42.3	-3450000	3.45	42.3	-3420000	3.42	42.3	-3420000	3.42
42.3	-3830000	3.83	42.3	-3770000	3.77	42.3	-3780000	3.78	42.3	-3450000	3.45	42.3	-3420000	3.42	42.3	-3420000	3.42
42.3	-3830000	3.83	42.3	-3770000	3.77	42.3	-3780000	3.78	42.3	-3450000	3.45	42.3	-3420000	3.42	42.3	-3420000	3.42
42.3	-3830000	3.83	42.3	-3770000	3.77	42.3	-3780000	3.78	42.3	-3450000	3.45	42.3	-3420000	3.42	42.3	-3420000	3.42
42.4	-3830000	3.83	42.4	-3770000	3.77	42.4	-3780000	3.78	42.4	-3450000	3.45	42.4	-3420000	3.42	42.4	-3420000	3.42
42.4	-3830000	3.83	42.4	-3770000	3.77	42.4	-3780000	3.78	42.4	-3450000	3.45	42.4	-3420000	3.42	42.4	-3420000	3.42
42.4	-3830000	3.83	42.4	-3770000	3.77	42.4	-3780000	3.78	42.4	-3450000	3.45	42.4	-3420000	3.42	42.4	-3420000	3.42
42.5	-3830000	3.83	42.5	-3770000	3.77	42.5	-3780000	3.78	42.5	-3450000	3.45	42.5	-3420000	3.42	42.5	-3420000	3.42
42.5	-3830000	3.83	42.5	-3770000	3.77	42.5	-3780000	3.78	42.5	-3450000	3.45	42.5	-3420000	3.42	42.5	-3420000	3.42
42.5	-3830000	3.83	42.5	-3770000	3.77	42.5	-3780000	3.78	42.5	-3450000	3.45	42.5	-3420000	3.42	42.5	-3420000	3.42
42.5	-3830000	3.83	42.5	-3770000	3.77	42.5	-3780000	3.78	42.5	-3450000	3.45	42.5	-3420000	3.42	42.5	-3420000	3.42
42.6	-3830000	3.83	42.6	-3770000	3.77	42.6	-3780000	3.78	42.6	-3450000	3.45	42.6	-3420000	3.42	42.6	-3420000	3.42
42.6	-3830000	3.83	42.6	-3770000	3.77	42.6	-3780000	3.78	42.6	-3450000	3.45	42.6	-3420000	3.42	42.6	-3420000	3.42
42.6	-3830000	3.83	42.6	-3770000	3.77	42.6	-3780000	3.78	42.6	-3450000	3.45	42.6	-3420000	3.42	42.6	-3420000	3.42
42.6	-3830000	3.83	42.6	-3770000	3.77	42.6	-3780000	3.78	42.6	-3450000	3.45	42.6	-3420000	3.42	42.6	-3420000	3.42
42.7	-3830000	3.83	42.7	-3770000	3.77	42.7	-3780000	3.78	42.7	-3450000	3.45	42.7	-3420000	3.42	42.7	-3420000	3.42
42.7	-3830000	3.83	42.7	-3770000	3.77	42.7	-3780000	3.78	42.7	-3450000	3.45	42.7	-3420000	3.42	42.7	-3420000	3.42
42.7	-3830000	3.83	42.7	-3770000	3.77	42.7	-3780000	3.78	42.7	-3450000	3.45	42.7	-3420000	3.42	42.7	-3420000	3.42
42.7	-3830000	3.83	42.7	-3770000	3.77	42.7	-3780000	3.78	42.7	-3450000	3.45	42.7	-3420000	3.42	42.7	-3420000	3.42
42.8	-3830000	3.83	42.8	-3770000	3.77	42.8	-3780000	3.78	42.8	-3450000	3.45	42.8	-3420000	3.42	42.8	-3420000	3.42
42.8	-3830000	3.83	42.8	-3770000	3.77	42.8	-3780000	3.78	42.8	-3450000	3.45	42.8	-3420000	3.42	42.8	-3420000	3.42
42.8	-3830000	3.83	42.8	-3770000	3.77	42.8	-3780000	3.78	42.8	-3450000	3.45	42.8	-3420000	3.42	42.8	-3420000	3.42
42.9	-3830000	3.83	42.9	-3770000	3.77	42.9	-3780000	3.78	42.9	-3450000	3.45	42.9	-3420000	3.42	42.9	-3420000	3.42
42.9	-3830000	3.83	42.9	-3770000	3.77	42.9	-3780000	3.78	42.9	-3450000	3.45	42.9	-3420000	3.42	42.9	-3420000	3.42
42.9	-3830000	3.83	42.9	-3770000	3.77	42.9	-3780000	3.78	42.9	-3450000	3.45	42.9	-3420000	3.42	42.9	-3420000	3.42
42.9	-3830000	3.83	42.9	-3770000	3.77	42.9	-3780000	3.78	42.9	-3450000	3.45	42.9	-3420000	3.42	42.9	-3420000	3.42
43	-3830000	3.83	43	-3770000	3.77	43	-3780000	3.78	43	-3450000	3.45	43	-3420000	3.42	43	-3420000	3.42
43	-3830000	3.83	43	-3770000	3.77	43	-3780000	3.78	43	-3450000	3.45	43	-3420000	3.42	43	-3420000	3.42
43	-3830000	3.83	43	-3770000	3.77	43	-3780000	3.78	43	-3450000	3.45	43	-3420000	3.42	43	-3420000	3.42
43	-3830000	3.83	43	-3770000	3.77	43	-3780000	3.78	43	-3450000	3.45	43	-3420000	3.42	43	-3420000	3.42
43.1	-3830000	3.83	43.1	-3770000	3.77	43.1	-3780000	3.78	43.1	-3450000	3.45	43.1	-3420000	3.42	43.1	-3420000	3.42
43.1	-3830000	3.83	43.1	-3770000	3.77	43.1	-3780000	3.78	43.1	-3450000	3.45	43.1	-3420000	3.42	43.1	-3420000	3.42
43.1	-3830000	3.83	43.1	-3770000	3.77	43.1	-3780000	3.78	43.1	-3450000	3.45	43.1	-3420000	3.42	43.1	-3420000	3.42
43.1	-3830000	3.83	43.1	-3770000	3.77	43.1	-3780000	3.78	43.1	-3450000	3.45	43.1	-3420000	3.42	43.1	-3420000	3.42
43.2	-3830000	3.83	43.2	-3770000	3.77	43.2	-3780000	3.78	43.2	-3450000	3.45	43.2	-3420000	3.42	43.2	-3420000	3.42
43.2	-3830000	3.83	43.2	-3770000	3.77	43.2	-3780000	3.78	43.2	-3450000	3.45	43.2	-3420000	3.42	43.2	-3420000	3.42
43.2	-3830000	3.83	43.2	-3770000	3.77	43.2	-3780000	3.78	43.2	-3450000	3.45	43.2	-3420000	3.42	43.2	-3420000	3.42
43.2	-3830000	3.83	43.2	-3770000	3.77	43.2	-3780000	3.78	43.2	-3450000	3.45	43.2	-3420000	3.42	43.2	-3420000	3.42
43.3	-3830000	3.83	43.3	-3770000	3.77	43.3	-3780000	3.78	43.3	-3450000	3.45	43.3	-3420000	3.42	43.3	-3420000	3.42
43.3	-3830000	3.83	43.3	-3770000	3.77	43.3	-3780000	3.78	43.3	-3450000	3.45	43.3	-3420000	3.42	43.3	-3420000	3.42
43.3	-3830000	3.83	43.3	-3770000	3.77	43.3	-3780000	3.78	43.3	-3450000	3.45	43.3	-3420000	3.42	43.3	-3420000	3.42
43.4	-3830000	3.83	43.4	-3770000	3.77	43.4	-3780000	3.78	43.4	-3450000	3.45	43.4	-3420000	3.42	43.4	-3420000	3.42
43.4	-3830000	3.83	43.4	-3770000	3.77	43.4	-3780000	3.78	43.4	-3450000	3.45	43.4	-3420000	3.42	43.4	-3420000	3.42
43.4	-3830000	3.83	43.4	-3770000	3.77	43.4	-3780000	3.78	43.4	-3450000	3.45	43.4	-3420000	3.42	43.4	-3420000	3.42
43.4	-3830000	3.83	43.4	-3770000	3.77	43.4	-3780000	3.78	43.4	-3450000	3.45	43.4	-3420000	3.42	43.4	-3420000	3.42
43.5	-3830000	3.83	43.5	-3770000	3.77	43.5	-3780000	3.78	43.5	-3450000	3.45	43.5	-3420000	3.42	43.5	-3420000	3.42
43.5	-3830000	3.83	43.5	-3770000	3.77	43.5	-3780000	3.78	43.5	-3450000	3.45	43.5	-3420000	3.42	43.5	-3420000	3.42
43.5	-3830000	3.83	43.5	-3770000	3.77	43.5	-3780000	3.78	43.5	-3450000	3.45	43.5	-3420000	3.42	43.5	-3420000	3.42
43.5	-3830000	3.83	43.5	-3770000	3.77	43.5	-3780000	3.78	43.5	-3450000	3.45	43.5	-3420000	3.42	43.5	-3420000	3.42
43.6	-3830000	3.83	43.6	-3770000	3.77	43.6	-3780000	3.78	43.6	-3450000	3.45	43.6	-3420000	3.42	43.6	-3420000	3.42
43.6	-3830000	3.83	43.6	-3770000	3.77	43.6	-3780000	3.78	43.6	-3450000	3.45	43.6	-3420000	3.42	43.6	-3420000	3.42
43.6	-3830000	3.83	43.6	-3770000	3.77	43.6	-3780000	3.78	43.6	-3450000	3.45	43.6	-3420000	3.42	43.6	-3420000	3.42
43.6	-3830000	3.83	43.6	-3770000	3.77	43.6	-3780000	3.78	43.6	-3450000	3.45	43.6	-3420000	3.42	43.6	-3420000	3.42
43.7	-3830000	3.83	43.7	-3770000	3.77	43.7	-3780000	3.78	43.7	-3450000	3.45	43.7	-3420000	3.42	43.7	-3420000	3.42
43.7	-3830000	3.83	43.7	-3770000	3.77	43.7	-3780000	3.78	43.7	-3450000	3.45	43.7	-3420000	3.42	43.7	-3420000	3.42
43.7	-3830000	3.83	43.7	-3770000	3.77	43.7	-3780000	3.78	43.7	-3450000	3.45	43.7	-3420000	3.42	43.7	-3420000	3.42
43.8	-3830000	3.83	43.8	-3770000	3.77	43.8	-3780000	3.78	43.8	-3450000	3.45	43.8	-3420000	3.42	43.8	-3420000	3.42
43.8	-3830000	3.83	43.8	-3770000	3.77	43.8	-3780000	3.78	43.8	-3450000	3.45	43.8	-3420000	3.42	43.8	-3420000	3.42
43.8	-3830000	3.83	43.8	-3770000	3.77	43.8	-3780000	3.78	43.8	-3450000	3.45	43.8	-3420000	3.42	43.8	-3420000	3.42
43.8	-3830000	3.83	43.8	-3770000	3.77	43.8	-3780000	3.78	43.8	-3450000	3.45	43.8	-3420000	3.42	43.8	-3420000	3.42
43.9	-3830000	3.83	43.9	-3770000	3.77	43.9	-3780000	3.78	43.9	-3450000	3.45	43.9	-3420000	3.42	43.9	-3420000	3.42
43.9	-3830000	3.83	43.9	-3770000	3.77	43.9	-3780000	3.78	43.9	-3450000	3.45	43.9	-3420000	3.42	43.9	-3420000	3.42
43.9	-3830000	3.83	43.9	-3770000	3.77	43.9	-3780000	3.78	43.9	-3450000	3.45	43.9	-3420000	3.42	43.9	-3420000	3.42
43.9	-3830000	3.83	43.9	-3770000	3.77	43.9	-3780000	3.78	43.9	-3450000	3.45	43.9	-3420000	3.42	43.9	-3420000	3.42
44	-3830000	3.83	44	-3770000	3.77	44	-3780000	3.78	44	-3450000	3.45	44	-3420000	3.42	44	-3420000	3.42
44	-3830000	3.83	44	-3770000	3.77	44	-3780000	3.78	44	-3450000	3.45	44	-3420000	3.42	44	-3420000	3.42
44	-3830000	3.83	44	-3770000	3.77	44	-3780000	3.78	44	-3450000	3.45	44	-3420000	3.42	44	-3420000	3.42
44	-3830000	3.83	44	-3770000	3.77	44	-3780000	3.78	44	-3450000	3.45	44	-3420000	3.42	44	-3420000	3.42
44.1	-3830000	3.83	44.1	-3770000	3.77	44.1	-3780000	3.78	44.1	-3450000	3.45	44.1	-3420000	3.42	44.1	-3420000	3.42
44.1	-3830000	3.83	44.1	-3770000	3.77	44.1	-3780000	3.78	44.1	-3450000	3.45	44.1	-3420000	3.42	44.1	-3420000	3.42
44.1	-3830000	3.83	44.1	-3770000	3.77	44.1	-3780000	3.78	44.1	-3450000	3.45	44.1	-3420000	3.42	44.1	-3420000	3.42
44.2	-3830000	3.83	44.2	-3770000	3.77	44.2	-3780000	3.78	44.2	-3450000	3.45	44.2	-3420000	3.42	44.2	-3420000	3.42
44.2	-3830000	3.83	44.2	-3770000	3.77	44.2	-3780000	3.78	44.2	-3450000	3.45	44.2	-3420000	3.42	44.2	-3420000	3.42
44.2	-3830000	3.83	44.2	-3770000	3.77	44.2	-3780000	3.78	44.2	-3450000	3.45	44.2	-3420000	3.42	44.2	-3420000	3.42
44.3	-3830000	3.83	44.3	-3770000	3.77	44.3	-3780000	3.78	44.3	-3450000	3.45	44.3	-3420000	3.42	44.3	-3420000	3.42
44.3	-3830000	3.83	44.3	-3770000	3.77	44.3	-3780000	3.78	44.3	-3450000	3.45	44.3	-3420000	3.42	44.3	-3420000	3.42
44.3	-3830000	3.83	44.3	-3770000	3.77	44.3	-3780000	3.78	44.3	-3450000	3.45	44.3	-3420000	3.42	44.3	-3420000	3.42
44.4	-3830000	3.83	44.4	-3770000	3.77	44.4	-3780000	3.78	44.4	-3450000	3.45	44.4	-3420000	3.42	44.4	-3420000	3.42
44.4	-3830000	3.83	44.4	-3770000	3.77	44.4	-3780000	3.78	44.4	-3450000	3.45	44.4	-3420000	3.42	44.4	-3420000	3.42
44.4	-3830000	3.83	44.4	-3770000	3.77	44.4	-3780000	3.78	44.4	-3450000	3.45	44.4	-3420000	3.42	44.4	-3420000	3.42
44.4	-3830000	3.83	44.4	-3770000	3.77	44.4	-3780000	3.78	44.4	-3450000	3.45	44.4	-3420000	3.42	44.4	-3420000	3.42
44.5	-3830000	3.83	44.5	-3770000	3.77	44.5	-3780000	3.78	44.5	-3450000	3.45	44.5	-3420000	3.42	44.5	-3420000	3.42
44.5	-3830000	3.83	44.5	-3770000	3.77	44.5	-3780000	3.78	44.5	-3450000	3.45	44.5	-3420000	3.42	44.5	-3420000	3.42
44.5	-3830000	3.83	44.5	-3770000	3.77	44.5	-3780000	3.78	44.5	-3450000	3.45	44.5	-3420000	3.42	44.5	-3420000	3.42
44.5	-3830000	3.83	44.5	-3770000	3.77	44.5	-3780000	3.78	44.5	-3450000	3.45	44.5	-3420000	3.42	44.5	-3420000	3.42
44.6	-3830000	3.83	44.6	-3770000	3.77	44.6	-3780000	3.78	44.6	-3450000	3.45	44.6	-3420000	3.42	44.6	-3420000	3.42
44.6	-3830000	3.83	44.6	-3770000	3.77	44.6	-3780000	3.78	44.6	-3450000	3.45	44.6	-3420000	3.42	44.6	-3420000	3.42
44.6	-3830000	3.83	44.6	-3770000	3.77	44.6	-3780000	3.78	44.6	-3450000	3.45	44.6	-3420000	3.42	44.6	-3420000	3.42
44.6	-3830000	3.83	44.6	-3770000	3.77	44.6	-3780000	3.78	44.6	-3450000	3.45	44.6	-3420000	3.42	44.6	-3420000	3.42
44.7	-3830000	3.83	44.7	-3770000	3.77	44.7	-3780000	3.78	44.7	-3450000	3.45	44.7	-3420000	3.42	44.7	-3420000	3.42
44.7	-3830000	3.83	44.7	-3770000	3.77	44.7	-3780000	3.78	44.7	-3450000	3.45	44.7	-3420000	3.42	44.7	-3420000	3.42
44.7	-3830000	3.83	44.7	-3770000	3.77	44.7	-3780000	3.78	44.7	-3450000	3.45	44.7	-3420000	3.42	44.7	-3420000	3.42
44.8	-3830000	3.83	44.8	-3770000	3.77	44.8	-3780000	3.78	44.8	-3450000	3.45	44.8	-3420000	3.42	44.8	-3420000	3.42
44.8	-3830000	3.83	44.8	-3770000	3.77	44.8	-3780000	3.78	44.8	-3450000	3.45	44.8	-3420000	3.42	44.8	-3420000	3.42
44.8	-3830000	3.83	44.8	-3770000	3.77	44.8	-3780000	3.78	44.8	-3450000	3.45	44.8	-3420000	3.42	44.8	-3420000	3.42
44.8	-3830000	3.83	44.8	-3770000	3.77	44.8	-3780000	3.78	44.8	-3450000	3.45	44.8	-3420000	3.42	44.8	-3420000	3.42
44.9	-3830000	3.83	44.9	-3770000	3.77	44.9	-3780000	3.78	44.9	-3450000	3.45	44.9	-3420000	3.42	44.9	-3420000	3.42
44.9	-3830000	3.83	44.9	-3770000	3.77	44.9	-3780000	3.78	44.9	-3450000	3.45	44.9	-3420000	3.42	44.9	-3420000	3.42
44.9	-3830000	3.83	44.9	-3770000	3.77	44.9	-3780000	3.78	44.9	-3450000	3.45	44.9	-3420000	3.42	44.9	-3420000	3.42
44.9	-3830000	3.83	44.9	-3770000	3.77	44.9	-3780000	3.78	44.9	-3450000	3.45	44.9	-3420000	3.42	44.9	-3420000	3.42
45	-3830000	3.83	45	-3770000	3.77	45	-3780000	3.78	45	-3450000	3.45	45	-3420000	3.42	45	-3420000	3.42
45	-3830000	3.83	45	-3770000	3.77	45	-3780000	3.78	45	-3450000	3.45	45	-3420000	3.42	45	-3420000	3.42
45	-3830000	3.83	45	-3770000	3.77	45	-3780000	3.78	45	-3450000	3.45	45	-3420000	3.42	45	-3420000	3.42
45	-3830000	3.83	45	-3770000	3.77	45	-3780000	3.78	45	-3450000	3.45	45	-3420000	3.42	45	-3420000	3.42
45.1	-3830000	3.83	45.1	-3770000	3.77	45.1	-3780000	3.78	45.1	-3450000	3.45	45.1	-3420000	3.42	45.1	-3420000	3.42
45.1	-3830000	3.83	45.1	-3770000	3.77	45.1	-3780000	3.78	45.1	-3450000	3.45	45.1	-3420000	3.42	45.1	-3420000	3.42
45.1	-3830000	3.83	45.1	-3770000	3.77	45.1	-3780000	3.78	45.1	-3450000	3.45	45.1	-3420000	3.42	45.1	-3420000	3.42
45.1	-3830000	3.83	45.1	-3770000	3.77	45.1	-3780000	3.78	45.1	-3450000	3.45	45.1	-3420000	3.42	45.1	-3420000	3.42
45.2	-3830000	3.83	45.2	-3770000	3.77	45.2	-3780000	3.78	45.2	-3450000	3.45	45.2	-3420000	3.42	45.2	-3420000	3.42
45.2	-3830000	3.83	45.2	-3770000	3.77	45.2	-3780000	3.78	45.2	-3450000	3.45	45.2	-3420000	3.42	45.2	-3420000	3.42
45.2	-3830000	3.83	45.2	-3770000	3.77	45.2	-3780000	3.78	45.2	-3450000	3.45	45.2	-3420000	3.42	45.2	-3420000	3.42
45.3	-3830000	3.83	45.3	-3770000	3.77	45.3	-3780000	3.78	45.3	-3450000	3.45	45.3	-3420000	3.42	45.3	-3420000	3.42
45.3	-3830000	3.83	45.3	-3770000	3.77	45.3	-3780000	3.78	45.3	-3450000	3.45	45.3	-3420000	3.42	45.3	-3420000	3.42
45.3	-3830000	3.83	45.3	-3770000	3.77	45.3	-3780000	3.78	45.3	-3450000	3.45	45.3	-3420000	3.42	45.3	-3420000	3.42
45.3	-3830000	3.83	45.3	-3770000	3.77	45.3	-3780000	3.78	45.3	-3450000	3.45	45.3	-3420000	3.42	45.3	-3420000	3.42
45.4	-3830000	3.83	45.4	-3770000	3.77	45.4	-3780000	3.78	45.4	-3450000	3.45	45.4	-3420000	3.42	45.4	-3420000	3.42
45.4	-3830000	3.83	45.4	-3770000	3.77	45.4	-3780000	3.78	45.4	-3450000	3.45	45.4	-3420000	3.42	45.4	-3420000	3.42
45.4	-3830000	3.83	45.4	-3770000	3.77	45.4	-3780000	3.78	45.4	-3450000	3.45	45.4	-3420000	3.42	45.4	-3420000	3.42
45.4	-3830000	3.83	45.4	-3770000	3.77	45.4	-3780000	3.78	45.4	-3450000	3.45	45.4	-3420000	3.42	45.4	-3420000	3.42
45.5	-3830000	3.83	45.5	-3770000	3.77	45.5	-3780000	3.78	45.5	-3450000	3.45	45.5	-3420000	3.42	45.5	-3420000	3.42
45.5	-3830000	3.83	45.5	-3770000	3.77	45.5	-3780000	3.78	45.5	-3450000	3.45	45.5	-3420000	3.42	45.5	-3420000	3.42
45.5	-3830000	3.83	45.5	-3770000	3.77	45.5	-3780000	3.78	45.5	-3450000	3.45	45.5	-3420000	3.42	45.5	-3420000	3.42
45.5	-3830000	3.83	45.5	-3770000	3.77	45.5	-3780000	3.78	45.5	-3450000	3.45	45.5	-3420000	3.42	45.5	-3420000	3.42
45.6	-3830000	3.83	45.6	-3770000	3.77	45.6	-3780000	3.78	45.6	-3450000	3.45	45.6	-3420000	3.42	45.6	-3420000	3.42
45.6	-3830000	3.83	45.6	-3770000	3.77	45.6	-3780000	3.78	45.6	-3450000	3.45	45.6	-3420000	3.42	45.6	-3420000	3.42
45.6	-3830000	3.83	45.6	-3770000	3.77	45.6	-3780000	3.78	45.6	-3450000	3.45	45.6	-3420000	3.42	45.6	-3420000	3.42
45.7	-3830000	3.83	45.7	-3770000	3.77	45.7	-3780000	3.78	45.7	-3450000	3.45	45.7	-3420000	3.42	45.7	-3420000	3.42
45.7	-3830000	3.83	45.7	-3770000	3.77	45.7	-3780000	3.78	45.7	-3450000	3.45	45.7	-3420000	3.42	45.7	-3420000	3.42
45.7	-3830000	3.83	45.7	-3770000	3.77	45.7	-3780000	3.78	45.7	-3450000	3.45	45.7	-3420000	3.42	45.7	-3420000	3.42
45.7	-3830000	3.83	45.7	-3770000	3.77	45.7	-3780000	3.78	45.7	-3450000	3.45	45.7	-3420000	3.42	45.7	-3420000	3.42
45.8	-3830000	3.83	45.8	-3770000	3.77	45.8	-3780000	3.78	45.8	-3450000	3.45	45.8	-3420000	3.42	45.8	-3420000	3.42
45.8	-3830000	3.83	45.8	-3770000	3.77	45.8	-3780000	3.78	45.8	-3450000	3.45	45.8	-3420000	3.42	45.8	-3420000	3.42
45.8	-3830000	3.83	45.8	-3770000	3.77	45.8	-3780000	3.78	45.8	-3450000	3.45	45.8	-3420000	3.42	45.8	-3420000	3.42
45.8	-3830000	3.83	45.8	-3770000	3.77	45.8	-3780000	3.78	45.8	-3450000	3.45	45.8	-3420000	3.42	45.8	-3420000	3.42
45.9	-3830000	3.83	45.9	-3770000	3.77	45.9	-3780000	3.78	45.9	-3450000	3.45	45.9	-3420000	3.42	45.9	-3420000	3.42
45.9	-3830000	3.83	45.9	-3770000	3.77	45.9	-3780000	3.78	45.9	-3450000	3.45	45.9	-3420000	3.42	45.9	-3420000	3.42
45.9	-3830000	3.83	45.9	-3770000	3.77	45.9	-3780000	3.78	45.9	-3450000	3.45	45.9	-3420000	3.42	45.9	-3420000	3.42
45.9	-3830000	3.83	45.9	-3770000	3.77	45.9	-3780000	3.78	45.9	-3450000	3.45	45.9	-3420000	3.42	45.9	-3420000	3.42
46	-3830000	3.83	46	-3770000	3.77	46	-3780000	3.78	46	-3450000	3.45	46	-3420000	3.42	46	-3420000	3.42
46	-3830000	3.83	46	-3770000	3.77	46	-3780000	3.78	46	-3450000	3.45	46	-3420000	3.42	46	-3420000	3.42
46	-3830000	3.83	46	-3770000	3.77	46	-3780000	3.78	46	-3450000	3.45	46	-3420000	3.42	46	-3420000	3.42
46	-3830000	3.83	46	-3770000	3.77	46	-3780000	3.78	46	-3450000	3.45	46	-3420000	3.42	46	-3420000	3.42
46.1	-3830000	3.83	46.1	-3770000	3.77	46.1	-3780000	3.78	46.1	-3450000	3.45	46.1	-3420000	3.42	46.1	-3420000	3.42
46.1	-3830000	3.83	46.1	-3770000	3.77	46.1	-3780000	3.78	46.1	-3450000	3.45	46.1	-3420000	3.42	46.1	-3420000	3.42
46.1	-3830000	3.83	46.1	-3770000	3.77	46.1	-3780000	3.78	46.1	-3450000	3.45	46.1	-3420000	3.42	46.1	-3420000	3.42
46.2	-3830000	3.83	46.2	-3770000	3.77	46.2	-3780000	3.78	46.2	-3450000	3.45	46.2	-3420000	3.42	46.2	-3420000	3.42
46.2	-3830000	3.83	46.2	-3770000	3.77	46.2	-3780000	3.78	46.2	-3450000	3.45	46.2	-3420000	3.42	46.2	-3420000	3.42
46.2	-3830000	3.83	46.2	-3770000	3.77	46.2	-3780000	3.78	46.2	-3450000	3.45	46.2	-3420000	3.42	46.2	-3420000	3.42
46.2	-3830000	3.83	46.2	-3770000	3.77	46.2	-3780000	3.78	46.2	-3450000	3.45	46.2	-3420000	3.42	46.2	-3420000	3.42
46.3	-3830000	3.83	46.3	-3770000	3.77	46.3	-3780000	3.78	46.3	-3450000	3.45	46.3	-3420000	3.42	46.3	-3420000	3.42
46.3	-3830000	3.83	46.3	-3770000	3.77	46.3	-3780000	3.78	46.3	-3450000	3.45	46.3	-3420000	3.42	46.3	-3420000	3.42
46.3	-3830000	3.83	46.3	-3770000	3.77	46.3	-3780000	3.78	46.3	-3450000	3.45	46.3	-3420000	3.42	46.3	-3420000	3.42
46.3	-3830000	3.83	46.3	-3770000	3.77	46.3	-3780000	3.78	46.3	-3450000	3.45	46.3	-3420000	3.42	46.3	-3420000	3.42
46.4	-3830000	3.83	46.4	-3770000	3.77	46.4	-3780000	3.78	46.4	-3450000	3.45	46.4	-3420000	3.42	46.4	-3420000	3.42
46.4	-3830000	3.83	46.4	-3770000	3.77	46.4	-3780000	3.78	46.4	-3450000	3.45	46.4	-3420000	3.42	46.4	-3420000	3.42
46.4	-3830000	3.83	46.4	-3770000	3.77	46.4	-3780000	3.78	46.4	-3450000	3.45	46.4	-3420000	3.42	46.4	-3420000	3.42
46.4	-3830000	3.83	46.4	-3770000	3.77	46.4	-3780000	3.78	46.4	-3450000	3.45	46.4	-3420000	3.42	46.4	-3420000	3.42
46.5	-3830000	3.83	46.5	-3770000	3.77	46.5	-3780000	3.78	46.5	-3450000	3.45	46.5	-3420000	3.42	46.5	-3420000	3.42
46.5	-3830000	3.83	46.5	-3770000	3.77	46.5	-3780000	3.78	46.5	-3450000	3.45	46.5	-3420000	3.42	46.5	-3420000	3.42
46.5	-3830000	3.83	46.5	-3770000	3.77	46.5	-3780000	3.78	46.5	-3450000	3.45	46.5	-3420000	3.42	46.5	-3420000	3.42
46.6	-3830000	3.83	46.6	-3770000	3.77	46.6	-3780000	3.78	46.6	-3450000	3.45	46.6	-3420000	3.42	46.6	-3420000	3.42
46.6	-3830000	3.83	46.6	-3770000	3.77	46.6	-3780000	3.78	46.6	-3450000	3.45	46.6	-3420000	3.42	46.6	-3420000	3.42
46.6	-3830000	3.83	46.6	-3770000	3.77	46.6	-3780000	3.78	46.6	-3450000	3.45	46.6	-3420000	3.42	46.6	-3420000	3.42
46.6	-3830000	3.83	46.6	-3770000	3.77	46.6	-3780000	3.78	46.6	-3450000	3.45	46.6	-3420000	3.42	46.6	-3420000	3.42
46.7	-3830000	3.83	46.7	-3770000	3.77	46.7	-3780000	3.78	46.7	-3450000	3.45	46.7	-3420000	3.42	46.7	-3420000	3.42
46.7	-3830000	3.83	46.7	-3770000	3.77	46.7	-3780000	3.78	46.7	-3450000	3.45	46.7	-3420000	3.42	46.7	-3420000	3.42
46.7	-3830000	3.83	46.7	-3770000	3.77	46.7	-3780000	3.78	46.7	-3450000	3.45	46.7	-3420000	3.42	46.7	-3420000	3.42
46.7	-3830000	3.83	46.7	-3770000	3.77	46.7	-3780000	3.78	46.7	-3450000	3.45	46.7	-3420000	3.42	46.7	-3420000	3.42
46.8	-3830000	3.83	46.8	-3770000	3.77	46.8	-3780000	3.78	46.8	-3450000	3.45	46.8	-3420000	3.42	46.8	-3420000	3.42
46.8	-3830000	3.83	46.8	-3770000	3.77	46.8	-3780000	3.78	46.8	-3450000	3.45	46.8	-3420000	3.42	46.8	-3420000	3.42
46.8	-3830000	3.83	46.8	-3770000	3.77	46.8	-3780000	3.78	46.8	-3450000	3.45	46.8	-3420000	3.42	46.8	-3420000	3.42
46.8	-3830000	3.83	46.8	-3770000	3.77	46.8	-3780000	3.78	46.8	-3450000	3.45	46.8	-3420000	3.42	46.8	-3420000	3.42
46.9	-3830000	3.83	46.9	-3770000	3.77	46.9	-3780000	3.78	46.9	-3450000	3.45	46.9	-3420000	3.42	46.9	-3420000	3.42
46.9	-3830000	3.83	46.9	-3770000	3.77	46.9	-3780000	3.78	46.9	-3450000	3.45	46.9	-3420000	3.42	46.9	-3420000	3.42
47	-3830000	3.83	47	-3770000	3.77	47	-3780000	3.78	47	-3450000	3.45	47	-3420000	3.42	47	-3420000	3.42
47	-3830000	3.83	47	-3770000	3.77	47	-3780000	3.78	47	-3450000	3.45	47	-3420000	3.42	47	-3420000	3.42
47	-3830000	3.83	47	-3770000	3.77	47	-3780000	3.78	47	-3450000	3.45	47	-3420000	3.42	47	-3420000	3.42
47	-3830000	3.83	47	-3770000	3.77	47	-3780000	3.78	47	-3450000	3.45	47	-3420000	3.42	47	-3420000	3.42
47.1	-3830000	3.83	47.1	-3770000	3.77	47.1	-3780000	3.78	47.1	-3450000	3.45	47.1	-3420000	3.42	47.1	-3420000	3.42
47.1	-3830000	3.83	47.1	-3770000	3.77	47.1	-3780000	3.78	47.1	-3450000	3.45	47.1	-3420000	3.42	47.1	-3420000	3.42
47.1	-3830000	3.83	47.1	-3770000	3.77	47.1	-3780000	3.78	47.1	-3450000	3.45	47.1	-3420000	3.42	47.1	-3420000	3.42
47.1	-3830000	3.83	47.1	-3770000	3.77	47.1	-3780000	3.78	47.1	-3450000	3.45	47.1	-3420000	3.42	47.1	-3420000	3.42
47.2	-3830000	3.83	47.2	-3770000	3.77	47.2	-3780000	3.78	47.2	-3450000	3.45	47.2	-3420000	3.42	47.2	-3420000	3.42
47.2	-3830000	3.83	47.2	-3770000	3.77	47.2	-3780000	3.78	47.2	-3450000	3.45	47.2	-3420000	3.42	47.2	-3420000	3.42
47.2	-3830000	3.83	47.2	-3770000	3.77	47.2	-3780000	3.78	47.2	-3450000	3.45	47.2	-3420000	3.42	47.2	-3420000	3.42
47.3	-3830000	3.83	47.3	-3770000	3.77	47.3	-3780000	3.78	47.3	-3450000	3.45	47.3	-3420000	3.42	47.3	-3420000	3.42
47.3	-3830000	3.83	47.3	-3770000	3.77	47.3	-3780000	3.78	47.3	-3450000	3.45	47.3	-3420000	3.42	47.3	-3420000	3.42
47.3	-3830000	3.83	47.3	-3770000	3.77	47.3	-3780000	3.78	47.3	-3450000	3.45	47.3	-3420000	3.42	47.3	-3420000	3.42
47.3	-3830000	3.83	47.3	-3770000	3.77	47.3	-3780000	3.78	47.3	-3450000	3.45	47.3	-3420000	3.42	47.3	-3420000	3.42
47.4	-3830000	3.83	47.4	-3770000	3.77	47.4	-3780000	3.78	47.4	-3450000	3.45	47.4	-3420000	3.42	47.4	-3420000	3.42
47.4	-3830000	3.83	47.4	-3770000	3.77	47.4	-3780000	3.78	47.4	-3450000	3.45	47.4	-3420000	3.42	47.4	-3420000	3.42
47.4	-3830000	3.83	47.4	-3770000	3.77	47.4	-3780000	3.78	47.4	-3450000	3.45	47.4	-3420000	3.42	47.4	-3420000	3.42
47.4	-3830000	3.83	47.4	-3770000	3.77	47.4	-3780000	3.78	47.4	-3450000	3.45	47.4	-3420000	3.42	47.4	-3420000	3.42
47.5	-3830000	3.83	47.5	-3770000	3.77	47.5	-3780000	3.78	47.5	-3450000	3.45	47.5	-3420000	3.42	47.5	-3420000	3.42
47.5	-3830000	3.83	47.5	-3770000	3.77	47.5	-3780000	3.78	47.5	-3450000	3.45	47.5	-3420000	3.42	47.5	-3420000	3.42
47.5	-3830000	3.83	47.5	-3770000	3.77	47.5	-3780000	3.78	47.5	-3450000	3.45	47.5	-3420000	3.42	47.5	-3420000	3.42
47.5	-3830000	3.83	47.5	-3770000	3.77	47.5	-3780000	3.78	47.5	-3450000	3.45	47.5	-3420000	3.42	47.5	-3420000	3.42
47.6	-3830000	3.83	47.6	-3770000	3.77	47.6	-3780000	3.78	47.6	-3450000	3.45	47.6	-3420000	3.42	47.6	-3420000	3.42
47.6	-3830000	3.83	47.6	-3770000	3.77	47.6	-3780000	3.78	47.6	-3450000	3.45	47.6	-3420000	3.42	47.6	-3420000	3.42
47.6	-3830000	3.83	47.6	-3770000	3.77	47.6	-3780000	3.78	47.6	-3450000	3.45	47.6	-3420000	3.42	47.6	-3420000	3.42
47.7	-3830000	3.83	47.7	-3770000	3.77	47.7	-3780000	3.78	47.7	-3450000	3.45	47.7	-3420000	3.42	47.7	-3420000	3.42
47.7	-3830000	3.83	47.7	-3770000	3.77	47.7	-3780000	3.78	47.7	-3450000	3.45	47.7	-3420000	3.42	47.7	-3420000	3.42
47.7	-3830000	3.83	47.7	-3770000	3.77	47.7	-3780000	3.78	47.7	-3450000	3.45	47.7	-3420000	3.42	47.7	-3420000	3.42
47.7	-3830000	3.83	47.7	-3770000	3.77	47.7	-3780000	3.78	47.7	-3450000	3.45	47.7	-3420000	3.42	47.7	-3420000	3.42
47.8	-3830000	3.83	47.8	-3770000	3.77	47.8	-3780000	3.78	47.8	-3450000	3.45	47.8	-3420000	3.42	47.8	-3420000	3.42
47.8	-3830000	3.83	47.8	-3770000	3.77	47.8	-3780000	3.78	47.8	-3450000	3.45	47.8	-3420000	3.42	47.8	-3420000	3.42
47.8	-3830000	3.83	47.8	-3770000	3.77	47.8	-3780000	3.78	47.8	-3450000	3.45	47.8	-3420000	3.42	47.8	-3420000	3.42
47.8	-3830000	3.83	47.8	-3770000	3.77	47.8	-3780000	3.78	47.8	-3450000	3.45	47.8	-3420000	3.42	47.8	-3420000	3.42
47.9	-3830000	3.83	47.9	-3770000	3.77	47.9	-3780000	3.78	47.9	-3450000	3.45	47.9	-3420000	3.42	47.9	-3420000	3.42
47.9	-3830000	3.83	47.9	-3770000	3.77	47.9	-3780000	3.78	47.9	-3450000	3.45	47.9	-3420000	3.42	47.9	-3420000	3.42
47.9	-3830000	3.83	47.9	-3770000	3.77	47.9	-3780000	3.78	47.9	-3450000	3.45	47.9	-3420000	3.42	47.9	-3420000	3.42
47.9	-3830000	3.83	47.9	-3770000	3.77	47.9	-3780000	3.78	47.9	-3450000	3.45	47.9	-3420000	3.42	47.9	-3420000	3.42
48	-3830000	3.83	48	-3770000	3.77	48	-3780000	3.78	48	-3450000	3.45	48	-3420000	3.42	48	-3420000	3.42
48	-3830000	3.83	48	-3770000	3.77	48	-3780000	3.78	48	-3450000	3.45	48	-3420000	3.42	48	-3420000	3.42
48	-3830000	3.83	48	-3770000	3.77	48	-3780000	3.78	48	-3450000	3.45	48	-3420000	3.42	48	-3420000	3.42
48.1	-3830000	3.83	48.1	-3770000	3.77	48.1	-3780000	3.78	48.1	-3450000	3.45	48.1	-3420000	3.42	48.1	-3420000	3.42
48.1	-3830000	3.83	48.1	-3770000	3.77	48.1	-3780000	3.78	48.1	-3450000	3.45	48.1	-3420000	3.42	48.1	-3420000	3.42
48.1	-3830000	3.83	48.1	-3770000	3.77	48.1	-3780000	3.78	48.1	-3450000	3.45	48.1	-3420000	3.42	48.1	-3420000	3.42
48.1	-3830000	3.83	48.1	-3770000	3.77	48.1	-3780000	3.78	48.1	-3450000	3.45	48.1	-3420000	3.42	48.1	-3420000	3.42
48.2	-3830000	3.83	48.2	-3770000	3.77	48.2	-3780000	3.78	48.2	-3450000	3.45	48.2	-3420000	3.42	48.2	-3420000	3.42
48.2	-3830000	3.83	48.2	-3770000	3.77	48.2	-3780000	3.78	48.2	-3450000	3.45	48.2	-3420000	3.42	48.2	-3420000	3.42
48.2	-3830000	3.83	48.2	-3770000	3.77	48.2	-3780000	3.78	48.2	-3450000	3.45	48.2	-3420000	3.42	48.2	-3420000	3.42
48.2	-3830000	3.83	48.2	-3770000	3.77	48.2	-3780000	3.78	48.2	-3450000	3.45	48.2	-3420000	3.42	48.2	-3420000	3.42
48.3	-3830000	3.83	48.3	-3770000	3.77	48.3	-3780000	3.78	48.3	-3450000	3.45	48.3	-3420000	3.42	48.3	-3420000	3.42
48.3	-3830000	3.83	48.3	-3770000	3.77	48.3	-3780000	3.78	48.3	-3450000	3.45	48.3	-3420000	3.42	48.3	-3420000	3.42
48.3	-3830000	3.83	48.3	-3770000	3.77	48.3	-3780000	3.78	48.3	-3450000	3.45	48.3	-3420000	3.42	48.3	-3420000	3.42
48.3	-3830000	3.83	48.3	-3770000	3.77	48.3	-3780000	3.78	48.3	-3450000	3.45	48.3	-3420000	3.42	48.3	-3420000	3.42
48.4	-3830000	3.83	48.4	-3770000	3.77	48.4	-3780000	3.78	48.4	-3450000	3.45	48.4	-3420000	3.42	48.4	-3420000	3.42
48.4	-3830000	3.83	48.4	-3770000	3.77	48.4	-3780000	3.78	48.4	-3450000	3.45	48.4	-3420000	3.42	48.4	-3420000	3.42
48.4	-3830000	3.83	48.4	-3770000	3.77	48.4	-3780000	3.78	48.4	-3450000	3.45	48.4	-3420000	3.42	48.4	-3420000	3.42
48.4	-3830000	3.83	48.4	-3770000	3.77	48.4	-3780000	3.78	48.4	-3450000	3.45	48.4	-3420000	3.42	48.4	-3420000	3.42
48.5	-3830000	3.83	48.5	-3770000	3.77	48.5	-3780000	3.78	48.5	-3450000	3.45	48.5	-3420000	3.42	48.5	-3420000	3.42
48.5	-3830000	3.83	48.5	-3770000	3.77	48.5	-3780000	3.78	48.5	-3450000	3.45	48.5	-3420000	3.42	48.5	-3420000	3.42
48.5	-3830000	3.83	48.5	-3770000	3.77	48.5	-3780000	3.78	48.5	-3450000	3.45	48.5	-3420000	3.42	48.5	-3420000	3.42
48.6	-3830000	3.83	48.6	-3770000	3.77	48.6	-3780000	3.78	48.6	-3450000	3.45	48.6	-3420000	3.42	48.6	-3420000	3.42
48.6	-3830000	3.83	48.6	-3770000	3.77	48.6	-3780000	3.78	48.6	-3450000	3.45	48.6	-3420000	3.42	48.6	-3420000	3.42
48.6	-3830000	3.83	48.6	-3770000	3.77	48.6	-3780000	3.78	48.6	-3450000	3.45	48.6	-3420000	3.42	48.6	-3420000	3.42
48.6	-3830000	3.83	48.6	-3770000	3.77	48.6	-3780000	3.78	48.6	-3450000	3.45	48.6	-3420000	3.42	48.6	-3420000	3.42
48.7	-3830000	3.83	48.7	-3770000	3.77	48.7	-3780000	3.78	48.7	-3450000	3.45	48.7	-3420000	3.42	48.7	-3420000	3.42
48.7	-3830000	3.83	48.7	-3770000	3.77	48.7	-3780000	3.78	48.7	-3450000	3.45	48.7	-3420000	3.42	48.7	-3420000	3.42
48.7	-3830000	3.83	48.7	-3770000	3.77	48.7	-3780000	3.78	48.7	-3450000	3.45	48.7	-3420000	3.42	48.7	-3420000	3.42
48.7	-3830000	3.83	48.7	-3770000	3.77	48.7	-3780000	3.78	48.7	-3450000	3.45	48.7	-3420000	3.42	48.7	-3420000	3.42
48.8	-3830000	3.83	48.8	-3770000	3.77	48.8	-3780000	3.78	48.8	-3450000	3.45	48.8	-3420000	3.42	48.8	-3420000	3.42
48.8	-3830000	3.83	48.8	-3770000	3.77	48.8	-3780000	3.78	48.8	-3450000	3.45	48.8	-3420000	3.42	48.8	-3420000	3.42
48.8	-3830000	3.83	48.8	-3770000	3.77	48.8	-3780000	3.78	48.8	-3450000	3.45	48.8	-3420000	3.42	48.8	-3420000	3.42
48.8	-3830000	3.83	48.8	-3770000	3.77	48.8	-3780000	3.78	48.8	-3450000	3.45	48.8	-3420000	3.42	48.8	-3420000	3.42
48.9	-3830000	3.83	48.9	-3770000	3.77	48.9	-3780000	3.78	48.9	-3450000	3.45	48.9	-3420000	3.42	48.9	-3420000	3.42
48.9	-3830000	3.83	48.9	-3770000	3.77	48.9	-3780000	3.78	48.9	-3450000	3.45	48.9	-3420000	3.42	48.9	-3420000	3.42
48.9	-3830000	3.83	48.9	-3770000	3.77	48.9	-3780000	3.78	48.9	-3450000	3.45	48.9	-3420000	3.42	48.9	-3420000	3.42
49	-3830000	3.83	49	-3770000	3.77	49	-3780000	3.78	49	-3450000	3.45	49	-3420000	3.42	49	-3420000	3.42
49	-3830000	3.83	49	-3770000	3.77	49	-3780000	3.78	49	-3450000	3.45	49	-3420000	3.42	49	-3420000	3.42
49	-3830000	3.83	49	-3770000	3.77	49	-3780000	3.78	49	-3450000	3.45	49	-3420000	3.42	49	-3420000	3.42
49	-3830000	3.83	49	-3770000	3.77	49	-3780000	3.78	49	-3450000	3.45	49	-3420000	3.42	49	-3420000	3.42
49.1	-3830000	3.83	49.1	-3770000	3.77	49.1	-3780000	3.78	49.1	-3450000	3.45	49.1	-3420000	3.42	49.1	-3420000	3.42
49.1	-3830000	3.83	49.1	-3770000	3.77	49.1	-3780000	3.78	49.1	-3450000	3.45	49.1	-3420000	3.42	49.1	-3420000	3.42
49.1	-3830000	3.83	49.1	-3770000	3.77	49.1	-3780000	3.78	49.1	-3450000	3.45	49.1	-3420000	3.42	49.1	-3420000	3.42
49.1	-3830000	3.83	49.1	-3770000	3.77	49.1	-3780000	3.78	49.1	-3450000	3.45	49.1	-3420000	3.42	49.1	-3420000	3.42
49.2	-3830000	3.83	49.2	-3770000	3.77	49.2	-3780000	3.78	49.2	-3450000	3.45	49.2	-3420000	3.42	49.2	-3420000	3.42
49.2	-3830000	3.83	49.2	-3770000	3.77	49.2	-3780000	3.78	49.2	-3450000	3.45	49.2	-3420000	3.42	49.2	-3420000	3.42
49.2	-3830000	3.83	49.2	-3770000	3.77	49.2	-3780000	3.78	49.2	-3450000	3.45	49.2	-3420000	3.42	49.2	-3420000	3.42
49.2	-3830000	3.83	49.2	-3770000	3.77	49.2	-3780000	3.78	49.2	-3450000	3.45	49.2	-3420000	3.42	49.2	-3420000	3.42
49.3	-3830000	3.83	49.3	-3770000	3.77	49.3	-3780000	3.78	49.3	-3450000	3.45	49.3	-3420000	3.42	49.3	-3420000	3.42
49.3	-3830000	3.83	49.3	-3770000	3.77	49.3	-3780000	3.78	49.3	-3450000	3.45	49.3	-3420000	3.42	49.3	-3420000	3.42
49.3	-3830000	3.83	49.3	-3770000	3.77	49.3	-3780000	3.78	49.3	-3450000	3.45	49.3	-3420000	3.42	49.3	-3420000	3.42
49.3	-3830000	3.83	49.3	-3770000	3.77	49.3	-3780000	3.78	49.3	-3450000	3.45	49.3	-3420000	3.42	49.3	-3420000	3.42
49.4	-3830000	3.83	49.4	-3770000	3.77	49.4	-3780000	3.78	49.4	-3450000	3.45	49.4	-3420000	3.42	49.4	-3420000	3.42
49.4	-3830000	3.83	49.4	-3770000	3.77	49.4	-3780000	3.78	49.4	-3450000	3.45	49.4	-3420000	3.42	49.4	-3420000	3.42
49.4	-3830000	3.83	49.4	-3770000	3.77	49.4	-3780000	3.78	49.4	-3450000	3.45	49.4	-3420000	3.42	49.4	-3420000	3.42
49.5	-3830000	3.83	49.5	-3770000	3.77	49.5	-3780000	3.78	49.5	-3450000	3.45	49.5	-3420000	3.42	49.5	-3420000	3.42
49.5	-3830000	3.83	49.5	-3770000	3.77	49.5	-3780000	3.78	49.5	-3450000	3.45	49.5	-3420000	3.42	49.5	-3420000	3.42
49.5	-3830000	3.83	49.5	-3770000	3.77	49.5	-3780000	3.78	49.5	-3450000	3.45	49.5	-3420000	3.42	49.5	-3420000	3.42
49.5	-3830000	3.83	49.5	-3770000	3.77	49.5	-3780000	3.78	49.5	-3450000	3.45	49.5	-3420000	3.42	49.5	-3420000	3.42
49.6	-3830000	3.83	49.6	-3770000	3.77	49.6	-3780000	3.78	49.6	-3450000	3.45	49.6	-3420000	3.42	49.6	-3420000	3.42
49.6	-3830000	3.83	49.6	-3770000	3.77	49.6	-3780000	3.78	49.6	-3450000	3.45	49.6	-3420000	3.42	49.6	-3420000	3.42
49.7	-3830000	3.83	49.7	-3770000	3.77	49.7	-3780000	3.78	49.7	-3450000	3.45	49.7	-3420000	3.42	49.7	-3420000	3.42
49.7	-3830000	3.83	49.7	-3770000	3.77	49.7	-3780000	3.78	49.7	-3450000	3.45	49.7	-3420000	3.42	49.7	-3420000	3.42
49.7	-3830000	3.83	49.7	-3770000	3.77	49.7	-3780000	3.78	49.7	-3450000	3.45	49.7	-3420000	3.42	49.7	-3420000	3.42
49.7	-3830000	3.83	49.7	-3770000	3.77	49.7	-3780000	3.78	49.7	-3450000	3.45	49.7	-3420000	3.42	49.7	-3420000	3.42
49.8	-3830000	3.83	49.8	-3770000	3.77	49.8	-3780000	3.78	49.8	-3450000	3.45	49.8	-3420000	3.42	49.8	-3420000	3.42
49.8	-3830000	3.83	49.8	-3770000	3.77	49.8	-3780000	3.78	49.8	-3450000	3.45	49.8	-3420000	3.42	49.8	-3420000	3.42
49.8	-3830000	3.83	49.8	-3770000	3.77	49.8	-3780000	3.78	49.8	-3450000	3.45	49.8	-3420000	3.42	49.8	-3420000	3.42
49.8	-3830000	3.83	49.8	-3770000	3.77	49.8	-3780000	3.78	49.8	-3450000	3.45	49.8	-3420000	3.42	49.8	-3420000	3.42
49.9	-3830000	3.83	49.9	-3770000	3.77	49.9	-3780000	3.78	49.9	-3450000	3.45	49.9	-3420000	3.42	49.9	-3420000	3.42
49.9	-3830000	3.83	49.9	-3770000	3.77	49.9	-3780000	3.78	49.9	-3450000	3.45	49.9	-3420000	3.42	49.9	-3420000	3.42
49.9	-3830000	3.83	49.9	-3770000	3.77	49.9	-3780000	3.78	49.9	-3450000	3.45	49.9	-3420000	3.42	49.9	-3420000	3.42
49.9	-3830000	3.83	49.9	-3770000	3.77	49.9	-3780000	3.78	49.9	-3450000	3.45	49.9	-3420000	3.42	49.9	-3420000	3.42
50	-3830000	3.83	50	-3770000	3.77	50	-3780000	3.78	50	-3450000	3.45	50	-3420000	3.42	50	-3420000	3.42
50	-3830000	3.83	50	-3770000	3.77	50	-3780000	3.78	50	-3450000	3.45	50	-3420000	3.42	50	-3420000	3.42
50	-3830000	3.83	50	-3770000	3.77	50	-3780000	3.78	50	-3450000	3.45	50	-3420000	3.42	50	-3420000	3.42
50.1	-3830000	3.83	50.1	-3770000	3.77	50.1	-3780000	3.78	50.1	-3450000	3.45	50.1	-3420000	3.42	50.1	-3420000	3.42
50.1	-3830000	3.83	50.1	-3770000	3.77	50.1	-3780000	3.78	50.1	-3450000	3.45	50.1	-3420000	3.42	50.1	-3420000	3.42
50.1	-3830000	3.83	50.1	-3770000	3.77	50.1	-3780000	3.78	50.1	-3450000	3.45	50.1	-3420000	3.42	50.1	-3420000	3.42
50.1	-3830000	3.83	50.1	-3770000	3.77	50.1	-3780000	3.78	50.1	-3450000	3.45	50.1	-3420000	3.42	50.1	-3420000	3.42
50.2	-3830000	3.83	50.2	-3770000	3.77	50.2	-3780000	3.78	50.2	-3450000	3.45	50.2	-3420000	3.42	50.2	-3420000	3.42
50.2	-3830000	3.83	50.2	-3770000	3.77	50.2	-3780000	3.78	50.2	-3450000	3.45	50.2	-3420000	3.42	50.2	-3420000	3.42
50.2	-3830000	3.83	50.2	-3770000	3.77	50.2	-3780000	3.78	50.2	-3450000	3.45	50.2	-3420000	3.42	50.2	-3420000	3.42
50.2	-3830000	3.83	50.2	-3770000	3.77	50.2	-3780000	3.78	50.2	-3450000	3.45	50.2	-3420000	3.42	50.2	-3420000	3.42
50.3	-3830000	3.83	50.3	-3770000	3.77	50.3	-3780000	3.78	50.3	-3450000	3.45	50.3	-3420000	3.42	50.3	-3420000	3.42
50.3	-3830000	3.83	50.3	-3770000	3.77	50.3	-3780000	3.78	50.3	-3450000	3.45	50.3	-3420000	3.42	50.3	-3420000	3.42
50.3	-3830000	3.83	50.3	-3770000	3.77	50.3	-3780000	3.78	50.3	-3450000	3.45	50.3	-3420000	3.42	50.3	-3420000	3.42
50.3	-3830000	3.83	50.3	-3770000	3.77	50.3	-3780000	3.78	50.3	-3450000	3.45	50.3	-3420000	3.42	50.3	-3420000	3.42
50.4	-3830000	3.83	50.4	-3770000	3.77	50.4	-3780000	3.78	50.4	-3450000	3.45	50.4	-3420000	3.42	50.4	-3420000	3.42
50.4	-3830000	3.83	50.4	-3770000	3.77	50.4	-3780000	3.78	50.4	-3450000	3.45	50.4	-3420000	3.42	50.4	-3420000	3.42
50.4	-3830000	3.83	50.4	-3770000	3.77	50.4	-3780000	3.78	50.4	-3450000	3.45	50.4	-3420000	3.42	50.4	-3420000	3.42
50.5	-3830000	3.83	50.5	-3770000	3.77	50.5	-3780000	3.78	50.5	-3450000	3.45	50.5	-3420000	3.42	50.5	-3420000	3.42
50.5	-3830000	3.83	50.5	-3770000	3.77	50.5	-3780000	3.78	50.5	-3450000	3.45	50.5	-3420000	3.42	50.5	-3420000	3.42
50.5	-3830000	3.83	50.5	-3770000	3.77	50.5	-3780000	3.78	50.5	-3450000	3.45	50.5	-3420000	3.42	50.5	-3420000	3.42
50.5	-3830000	3.83	50.5	-3770000	3.77	50.5	-3780000	3.78	50.5	-3450000	3.45	50.5	-3420000	3.42	50.5	-3420000	3.42
50.6	-3830000	3.83	50.6	-3770000	3.77	50.6	-3780000	3.78	50.6	-3450000	3.45	50.6	-3420000	3.42	50.6	-3420000	3.42
50.6	-3830000	3.83	50.6	-3770000	3.77	50.6	-3780000	3.78	50.6	-3450000	3.45	50.6	-3420000	3.42	50.6	-3420000	3.42
50.6	-3830000	3.83	50.6	-3770000	3.77	50.6	-3780000	3.78	50.6	-3450000	3.45	50.6	-3420000	3.42	50.6	-3420000	3.42
50.6	-3830000	3.83	50.6	-3770000	3.77	50.6	-3780000	3.78	50.6	-3450000	3.45	50.6	-3420000	3.42	50.6	-3420000	3.42
50.7	-3830000	3.83	50.7	-3770000	3.77	50.7	-3780000	3.78	50.7	-3450000	3.45	50.7	-3420000	3.42	50.7	-3420000	3.42
50.7	-3830000	3.83	50.7	-3770000	3.77	50.7	-3780000	3.78	50.7	-3450000	3.45	50.7	-3420000	3.42	50.7	-3420000	3.42
50.7	-3830000	3.83	50.7	-3770000	3.77	50.7	-3780000	3.78	50.7	-3450000	3.45	50.7	-3420000	3.42	50.7	-3420000	3.42
50.7	-3830000	3.83	50.7	-3770000	3.77	50.7	-3780000	3.78	50.7	-3450000	3.45	50.7	-3420000	3.42	50.7	-3420000	3.42
50.8	-3830000	3.83	50.8	-3770000	3.77	50.8	-3780000	3.78	50.8	-3450000	3.45	50.8	-3420000	3.42	50.8	-3420000	3.42
50.8	-3830000	3.83	50.8	-3770000	3.77	50.8	-3780000	3.78	50.8	-3450000	3.45	50.8	-3420000	3.42	50.8	-3420000	3.42
50.8	-3830000	3.83	50.8	-3770000	3.77	50.8	-3780000	3.78	50.8	-3450000	3.45	50.8	-3420000	3.42	50.8	-3420000	3.42
50.9	-3830000	3.83	50.9	-3770000	3.77	50.9	-3780000	3.78	50.9	-3450000	3.45	50.9	-3420000	3.42	50.9	-3420000	3.42
50.9	-3830000	3.83	50.9	-3770000	3.77	50.9	-3780000	3.78	50.9	-3450000	3.45	50.9	-3420000	3.42	50.9	-3420000	3.42
50.9	-3830000	3.83	50.9	-3770000	3.77	50.9	-3780000	3.78	50.9	-3450000	3.45	50.9	-3420000	3.42	50.9	-3420000	3.42
50.9	-3830000	3.83	50.9	-3770000	3.77	50.9	-3780000	3.78	50.9	-3450000	3.45	50.9	-3420000	3.42	50.9	-3420000	3.42
51	-3830000	3.83	51	-3770000	3.77	51	-3780000	3.78	51	-3450000	3.45	51	-3420000	3.42	51	-3420000	3.42
51	-3830000	3.83	51	-3770000	3.77	51	-3780000	3.78	51	-3450000	3.45	51	-3420000	3.42	51	-3420000	3.42
51	-3830000	3.83	51	-3770000	3.77	51	-3780000	3.78	51	-3450000	3.45	51	-3420000	3.42	51	-3420000	3.42
51	-3830000	3.83	51	-3770000	3.77	51	-3780000	3.78	51	-3450000	3.45	51	-3420000	3.42	51	-3420000	3.42
51.1	-3830000	3.83	51.1	-3770000	3.77	51.1	-3780000	3.78	51.1	-3450000	3.45	51.1	-3420000	3.42	51.1	-3420000	3.42
51.1	-3830000	3.83	51.1	-3770000	3.77	51.1	-3780000	3.78	51.1	-3450000	3.45	51.1	-3420000	3.42	51.1	-3420000	3.42
51.1	-3830000	3.83	51.1	-3770000	3.77	51.1	-3780000	3.78	51.1	-3450000	3.45	51.1	-3420000	3.42	51.1	-3420000	3.42
51.1	-3830000	3.83	51.1	-3770000	3.77	51.1	-3780000	3.78	51.1	-3450000	3.45	51.1	-3420000	3.42	51.1	-3420000	3.42
51.2	-3830000	3.83	51.2	-3770000	3.77	51.2	-3780000	3.78	51.2	-3450000	3.45	51.2	-3420000	3.42	51.2	-3420000	3.42
51.2	-3830000	3.83	51.2	-3770000	3.77	51.2	-3780000	3.78	51.2	-3450000	3.45	51.2	-3420000	3.42	51.2	-3420000	3.42
51.2	-3830000	3.83	51.2	-3770000	3.77	51.2	-3780000	3.78	51.2	-3450000	3.45	51.2	-3420000	3.42	51.2	-3420000	3.42
51.3	-3830000	3.83	51.3	-3770000	3.77	51.3	-3780000	3.78	51.3	-3450000	3.45	51.3	-3420000	3.42	51.3	-3420000	3.42
51.3	-3830000	3.83	51.3	-3770000	3.77	51.3	-3780000	3.78	51.3	-3450000	3.45	51.3	-3420000	3.42	51.3	-3420000	3.42
51.3	-3830000	3.83	51.3	-3770000	3.77	51.3	-3780000	3.78	51.3	-3450000	3.45	51.3	-3420000	3.42	51.3	-3420000	3.42
51.3	-3830000	3.83	51.3	-3770000	3.77	51.3	-3780000	3.78	51.3	-3450000	3.45	51.3	-3420000	3.42	51.3	-3420000	3.42
51.4	-3830000	3.83	51.4	-3770000	3.77	51.4	-3780000	3.78	51.4	-3450000	3.45	51.4	-3420000	3.42	51.4	-3420000	3.42
51.4	-3830000	3.83	51.4	-3770000	3.77	51.4	-3780000	3.78	51.4	-3450000	3.45	51.4	-3420000	3.42	51.4	-3420000	3.42
51.4	-3830000	3.83	51.4	-3770000	3.77	51.4	-3780000	3.78	51.4	-3450000	3.45	51.4	-3420000	3.42	51.4	-3420000	3.42
51.4	-3830000	3.83	51.4	-3770000	3.77	51.4	-3780000	3.78	51.4	-3450000	3.45	51.4	-3420000	3.42	51.4	-3420000	3.42
51.5	-3830000	3.83	51.5	-3770000	3.77	51.5	-3780000	3.78	51.5	-3450000	3.45	51.5	-3420000	3.42	51.5	-3420000	3.42
51.5	-3830000	3.83	51.5	-3770000	3.77	51.5	-3780000	3.78	51.5	-3450000	3.45	51.5	-3420000	3.42	51.5	-3420000	3.42
51.5	-3830000	3.83	51.5	-3770000	3.77	51.5	-3780000	3.78	51.5	-3450000	3.45	51.5	-3420000	3.42	51.5	-3420000	3.42
51.5	-3830000	3.83	51.5	-3770000	3.77	51.5	-3780000	3.78	51.5	-3450000	3.45	51.5	-3420000	3.42	51.5	-3420000	3.42
51.6	-3830000	3.83	51.6	-3770000	3.77	51.6	-3780000	3.78	51.6	-3450000	3.45	51.6	-3420000	3.42	51.6	-3420000	3.42
51.6	-3830000	3.83	51.6	-3770000	3.77	51.6	-3780000	3.78	51.6	-3450000	3.45	51.6	-3420000	3.42	51.6	-3420000	3.42
51.6	-3830000	3.83	51.6	-3770000	3.77	51.6	-3780000	3.78	51.6	-3450000	3.45	51.6	-3420000	3.42	51.6	-3420000	3.42
51.6	-3830000	3.83	51.6	-3770000	3.77	51.6	-3780000	3.78	51.6	-3450000	3.45	51.6	-3420000	3.42	51.6	-3420000	3.42
51.7	-3830000	3.83	51.7	-3770000	3.77	51.7	-3780000	3.78	51.7	-3450000	3.45	51.7	-3420000	3.42	51.7	-3420000	3.42
51.7	-3830000	3.83	51.7	-3770000	3.77	51.7	-3780000	3.78	51.7	-3450000	3.45	51.7	-3420000	3.42	51.7	-3420000	3.42
51.7	-3830000	3.83	51.7	-3770000	3.77	51.7	-3780000	3.78	51.7	-3450000	3.45	51.7	-3420000	3.42	51.7	-3420000	3.42
51.8	-3830000	3.83	51.8	-3770000	3.77	51.8	-3780000	3.78	51.8	-3450000	3.45	51.8	-3420000	3.42	51.8	-3420000	3.42
51.8	-3830000	3.83	51.8	-3770000	3.77	51.8	-3780000	3.78	51.8	-3450000	3.45	51.8	-3420000	3.42	51.8	-3420000	3.42
51.8	-3830000	3.83	51.8	-3770000	3.77	51.8	-3780000	3.78	51.8	-3450000	3.45	51.8	-3420000	3.42	51.8	-3420000	3.42
51.8	-3830000	3.83	51.8	-3770000	3.77	51.8	-3780000	3.78	51.8	-3450000	3.45	51.8	-3420000	3.42	51.8	-3420000	3.42
51.9	-3830000	3.83	51.9	-3770000	3.77	51.9	-3780000	3.78	51.9	-3450000	3.45	51.9	-3420000	3.42	51.9	-3420000	3.42
51.9	-3830000	3.83	51.9	-3770000	3.77	51.9	-3780000	3.78	51.9	-3450000	3.45	51.9	-3420000	3.42	51.9	-3420000	3.42
51.9	-3830000	3.83	51.9	-3770000	3.77	51.9	-3780000	3.78	51.9	-3450000	3.45	51.9	-3420000	3.42	51.9	-3420000	3.42
51.9	-3830000	3.83	51.9	-3770000	3.77	51.9	-3780000	3.78	51.9	-3450000	3.45	51.9	-3420000	3.42	51.9	-3420000	3.42
52	-3830000	3.83	52	-3770000	3.77	52	-3780000	3.78	52	-3450000	3.45	52	-3420000	3.42	52	-3420000	3.42
52	-3830000	3.83	52	-3770000	3.77	52	-3780000	3.78	52	-3450000	3.45	52	-3420000	3.42	52	-3420000	3.42
52	-3830000	3.83	52	-3770000	3.77	52	-3780000	3.78	52	-3450000	3.45	52	-3420000	3.42	52	-3420000	3.42
52	-3830000	3.83	52	-3770000	3.77	52	-3780000	3.78	52	-3450000	3.45	52	-3420000	3.42	52	-3420000	3.42
52.1	-3830000	3.83	52.1	-3770000	3.77	52.1	-3780000	3.78	52.1	-3450000	3.45	52.1	-3420000	3.42	52.1	-3420000	3.42
52.1	-3830000	3.83	52.1	-3770000	3.77	52.1	-3780000	3.78	52.1	-3450000	3.45	52.1	-3420000	3.42	52.1	-3420000	3.42
52.1	-3830000	3.83	52.1	-3770000	3.77	52.1	-3780000	3.78	52.1	-3450000	3.45	52.1	-3420000	3.42	52.1	-3420000	3.42
52.1	-3830000	3.83	52.1	-3770000	3.77	52.1	-3780000	3.78	52.1	-3450000	3.45	52.1	-3420000	3.42	52.1	-3420000	3.42
52.2	-3830000	3.83	52.2	-3770000	3.77	52.2	-3780000	3.78	52.2	-3450000	3.45	52.2	-3420000	3.42	52.2	-3420000	3.42
52.2	-3830000	3.83	52.2	-3770000	3.77	52.2	-3780000	3.78	52.2	-3450000	3.45	52.2	-3420000	3.42	52.2	-3420000	3.42
52.2	-3830000	3.83	52.2	-3770000	3.77	52.2	-3780000	3.78	52.2	-3450000	3.45	52.2	-3420000	3.42	52.2	-3420000	3.42
52.3	-3830000	3.83	52.3	-3770000	3.77	52.3	-3780000	3.78	52.3	-3450000	3.45	52.3	-3420000	3.42	52.3	-3420000	3.42
52.3	-3830000	3.83	52.3	-3770000	3.77	52.3	-3780000	3.78	52.3	-3450000	3.45	52.3	-3420000	3.42	52.3	-3420000	3.42
52.3	-3830000	3.83	52.3	-3770000	3.77	52.3	-3780000	3.78	52.3	-3450000	3.45	52.3	-3420000	3.42	52.3	-3420000	3.42
52.4	-3830000	3.83	52.4	-3770000	3.77	52.4	-3780000	3.78	52.4	-3450000	3.45	52.4	-3420000	3.42	52.4	-3420000	3.42
52.4	-3830000	3.83	52.4	-3770000	3.77	52.4	-3780000	3.78	52.4	-3450000	3.45	52.4	-3420000	3.42	52.4	-3420000	3.42
52.4	-3830000	3.83	52.4	-3770000	3.77	52.4	-3780000	3.78	52.4	-3450000	3.45	52.4	-3420000	3.42	52.4	-3420000	3.42
52.4	-3830000	3.83	52.4	-3770000	3.77	52.4	-3780000	3.78	52.4	-3450000	3.45	52.4	-3420000	3.42	52.4	-3420000	3.42
52.5	-3830000	3.83	52.5	-3770000	3.77	52.5	-3780000	3.78	52.5	-3450000	3.45	52.5	-3420000	3.42	52.5	-3420000	3.42
52.5	-3830000	3.83	52.5	-3770000	3.77	52.5	-3780000	3.78	52.5	-3450000	3.45	52.5	-3420000	3.42	52.5	-3420000	3.42
52.5	-3830000	3.83	52.5	-3770000	3.77	52.5	-3780000	3.78	52.5	-3450000	3.45	52.5	-3420000	3.42	52.5	-3420000	3.42
52.6	-3830000	3.83	52.6	-3770000	3.77	52.6	-3780000	3.78	52.6	-3450000	3.45	52.6	-3420000	3.42	52.6	-3420000	3.42
52.6	-3830000	3.83	52.6	-3770000	3.77	52.6	-3780000	3.78	52.6	-3450000	3.45	52.6	-3420000	3.42	52.6	-3420000	3.42
52.6	-3830000	3.83	52.6	-3770000	3.77	52.6	-3780000	3.78	52.6	-3450000	3.45	52.6	-3420000	3.42	52.6	-3420000	3.42
52.6	-3830000	3.83	52.6	-3770000	3.77	52.6	-3780000	3.78	52.6	-3450000	3.45	52.6	-3420000	3.42	52.6	-3420000	3.42
52.7	-3830000	3.83	52.7	-3770000	3.77	52.7	-3780000	3.78	52.7	-3450000	3.45	52.7	-3420000	3.42	52.7	-3420000	3.42
52.7	-3830000	3.83	52.7	-3770000	3.77	52.7	-3780000	3.78	52.7	-3450000	3.45	52.7	-3420000	3.42	52.7	-3420000	3.42
52.7	-3830000	3.83	52.7	-3770000	3.77	52.7	-3780000	3.78	52.7	-3450000	3.45	52.7	-3420000	3.42	52.7	-3420000	3.42
52.7	-3830000	3.83	52.7	-3770000	3.77	52.7	-3780000	3.78	52.7	-3450000	3.45	52.7	-3420000	3.42	52.7	-3420000	3.42
52.8	-3830000	3.83	52.8	-3770000	3.77	52.8	-3780000	3.78	52.8	-3450000	3.45	52.8	-3420000	3.42	52.8	-3420000	3.42
52.8	-3830000	3.83	52.8	-3770000	3.77	52.8	-3780000	3.78	52.8	-3450000	3.45	52.8	-3420000	3.42	52.8	-3420000	3.42
52.8	-3830000	3.83	52.8	-3770000	3.77	52.8	-3780000	3.78	52.8	-3450000	3.45	52.8	-3420000	3.42	52.8	-3420000	3.42
52.8	-3830000	3.83	52.8	-3770000	3.77	52.8	-3780000	3.78	52.8	-3450000	3.45	52.8	-3420000	3.42	52.8	-3420000	3.42
52.9	-3830000	3.83	52.9	-3770000	3.77	52.9	-3780000	3.78	52.9	-3450000	3.45	52.9	-3420000	3.42	52.9	-3420000	3.42
52.9	-3830000	3.83	52.9	-3770000	3.77	52.9	-3780000	3.78	52.9	-3450000	3.45	52.9	-3420000	3.42	52.9	-3420000	3.42
52.9	-3830000	3.83	52.9	-3770000	3.77	52.9	-3780000	3.78	52.9	-3450000	3.45	52.9	-3420000	3.42	52.9	-3420000	3.42
53	-3830000	3.83	53	-3770000	3.77	53	-3780000	3.78	53	-3450000	3.45	53	-3420000	3.42	53	-3420000	3.42
53	-3830000	3.83	53	-3770000	3.77	53	-3780000	3.78	53	-3450000	3.45	53	-3420000	3.42	53	-3420000	3.42
53	-3830000	3.83	53	-3770000	3.77	53	-3780000	3.78	53	-3450000	3.45	53	-3420000	3.42	53	-3420000	3.42
53	-3830000	3.83	53	-3770000	3.77	53	-3780000	3.78	53	-3450000	3.45	53	-3420000	3.42	53	-3420000	3.42
53.1	-3830000	3.83	53.1	-3770000	3.77	53.1	-3780000	3.78	53.1	-3450000	3.45	53.1	-3420000	3.42	53.1	-3420000	3.42
53.1	-3830000	3.83	53.1	-3770000	3.77	53.1	-3780000	3.78	53.1	-3450000	3.45	53.1	-3420000	3.42	53.1	-3420000	3.42
53.1	-3830000	3.83	53.1	-3770000	3.77	53.1	-3780000	3.78	53.1	-3450000	3.45	53.1	-3420000	3.42	53.1	-3420000	3.42
53.1	-3830000	3.83	53.1	-3770000	3.77	53.1	-3780000	3.78	53.1	-3450000	3.45	53.1	-3420000	3.42	53.1	-3420000	3.42
53.2	-3830000	3.83	53.2	-3770000	3.77	53.2	-3780000	3.78	53.2	-3450000	3.45	53.2	-3420000	3.42	53.2	-3420000	3.42
53.2	-3830000	3.83	53.2	-3770000	3.77	53.2	-3780000	3.78	53.2	-3450000	3.45	53.2	-3420000	3.42	53.2	-3420000	3.42
53.2	-3830000	3.83	53.2	-3770000	3.77	53.2	-3780000	3.78	53.2	-3450000	3.45	53.2	-3420000	3.42	53.2	-3420000	3.42
53.2	-3830000	3.83	53.2	-3770000	3.77	53.2	-3780000	3.78	53.2	-3450000	3.45	53.2	-3420000	3.42	53.2	-3420000	3.42
53.3	-3830000	3.83	53.3	-3770000	3.77	53.3	-3780000	3.78	53.3	-3450000	3.45	53.3	-3420000	3.42	53.3	-3420000	3.42
53.3	-3830000	3.83	53.3	-3770000	3.77	53.3	-3780000	3.78	53.3	-3450000	3.45	53.3	-3420000	3.42	53.3	-3420000	3.42
53.3	-3830000	3.83	53.3	-3770000	3.77	53.3	-3780000	3.78	53.3	-3450000	3.45	53.3	-3420000	3.42	53.3	-3420000	3.42
53.3	-3830000	3.83	53.3	-3770000	3.77	53.3	-3780000	3.78	53.3	-3450000	3.45	53.3	-3420000	3.42	53.3	-3420000	3.42
53.4	-3830000	3.83	53.4	-3770000	3.77	53.4	-3780000	3.78	53.4	-3450000	3.45	53.4	-3420000	3.42	53.4	-3420000	3.42
53.4	-3830000	3.83	53.4	-3770000	3.77	53.4	-3780000	3.78	53.4	-3450000	3.45	53.4	-3420000	3.42	53.4	-3420000	3.42
53.4	-3830000	3.83	53.4	-3770000	3.77	53.4	-3780000	3.78	53.4	-3450000	3.45	53.4	-3420000	3.42	53.4	-3420000	3.42
53.5	-3830000	3.83	53.5	-3770000	3.77	53.5	-3780000	3.78	53.5	-3450000	3.45	53.5	-3420000	3.42	53.5	-3420000	3.42
53.5	-3830000	3.83	53.5	-3770000	3.77	53.5	-3780000	3.78	53.5	-3450000	3.45	53.5	-3420000	3.42	53.5	-3420000	3.42
53.5	-3830000	3.83	53.5	-3770000	3.77	53.5	-3780000	3.78	53.5	-3450000	3.45	53.5	-3420000	3.42	53.5	-3420000	3.42
53.5	-3830000	3.83	53.5	-3770000	3.77	53.5	-3780000	3.78	53.5	-3450000	3.45	53.5	-3420000	3.42	53.5	-3420000	3.42
53.6	-3830000	3.83	53.6	-3770000	3.77	53.6	-3780000	3.78	53.6	-3450000	3.45	53.6	-3420000	3.42	53.6	-3420000	3.42
53.6	-3830000	3.83	53.6	-3770000	3.77	53.6	-3780000	3.78	53.6	-3450000	3.45	53.6	-3420000	3.42	53.6	-3420000	3.42
53.6	-3830000	3.83	53.6	-3770000	3.77	53.6	-3780000	3.78	53.6	-3450000	3.45	53.6	-3420000	3.42	53.6	-3420000	3.42
53.6	-3830000	3.83	53.6	-3770000	3.77	53.6	-3780000	3.78	53.6	-3450000	3.45	53.6	-3420000	3.42	53.6	-3420000	3.42
53.7	-3830000	3.83	53.7	-3770000	3.77	53.7	-3780000	3.78	53.7	-3450000	3.45	53.7	-3420000	3.42	53.7	-3420000	3.42
53.7	-3830000	3.83	53.7	-3770000	3.77	53.7	-3780000	3.78	53.7	-3450000	3.45	53.7	-3420000	3.42	53.7	-3420000	3.42
53.7	-3830000	3.83	53.7	-3770000	3.77	53.7	-3780000	3.78	53.7	-3450000	3.45	53.7	-3420000	3.42	53.7	-3420000	3.42
53.7	-3830000	3.83	53.7	-3770000	3.77	53.7	-3780000	3.78	53.7	-3450000	3.45	53.7	-3420000	3.42	53.7	-3420000	3.42
53.8	-3830000	3.83	53.8	-3770000	3.77	53.8	-3780000	3.78	53.8	-3450000	3.45	53.8	-3420000	3.42	53.8	-3420000	3.42
53.8	-3830000	3.83	53.8	-3770000	3.77	53.8	-3780000	3.78	53.8	-3450000	3.45	53.8	-3420000	3.42	53.8	-3420000	3.42
53.8	-3830000	3.83	53.8	-3770000	3.77	53.8	-3780000	3.78	53.8	-3450000	3.45	53.8	-3420000	3.42	53.8	-3420000	3.42
53.8	-3830000	3.83	53.8	-3770000	3.77	53.8	-3780000	3.78	53.8	-3450000	3.45	53.8	-3420000	3.42	53.8	-3420000	3.42
53.9	-3830000	3.83	53.9	-3770000	3.77	53.9	-3780000	3.78	53.9	-3450000	3.45	53.9	-3420000	3.42	53.9	-3420000	3.42
53.9	-3830000	3.83	53.9	-3770000	3.77	53.9	-3780000	3.78	53.9	-3450000	3.45	53.9	-3420000	3.42	53.9	-3420000	3.42
53.9	-3830000	3.83	53.9	-3770000	3.77	53.9	-3780000	3.78	53.9	-3450000	3.45	53.9	-3420000	3.42	53.9	-3420000	3.42
54	-3830000	3.83	54	-3770000	3.77	54	-3780000	3.78	54	-3450000	3.45	54	-3420000	3.42	54	-3420000	3.42
54	-3830000	3.83	54	-3770000	3.77	54	-3780000	3.78	54	-3450000	3.45	54	-3420000	3.42	54	-3420000	3.42
54	-3830000	3.83	54	-3770000	3.77	54	-3780000	3.78	54	-3450000	3.45	54	-3420000	3.42	54	-3420000	3.42
54	-3830000	3.83	54	-3770000	3.77	54	-3780000	3.78	54	-3450000	3.45	54	-3420000	3.42	54	-3420000	3.42
54.1	-3830000	3.83	54.1	-3770000	3.77	54.1	-3780000	3.78	54.1	-3450000	3.45	54.1	-3420000	3.42	54.1	-3420000	3.42
54.1	-3830000	3.83	54.1	-3770000	3.77	54.1	-3780000	3.78	54.1	-3450000	3.45	54.1	-3420000	3.42	54.1	-3420000	3.42
54.1	-3830000	3.83	54.1	-3770000	3.77	54.1	-3780000	3.78	54.1	-3450000	3.45	54.1	-3420000	3.42	54.1	-3420000	3.42
54.1	-3830000	3.83	54.1	-3770000	3.77	54.1	-3780000	3.78	54.1	-3450000	3.45	54.1	-3420000	3.42	54.1	-3420000	3.42
54.2	-3830000	3.83	54.2	-3770000	3.77	54.2	-3780000	3.78	54.2	-3450000	3.45	54.2	-3420000	3.42	54.2	-3420000	3.42
54.2	-3830000	3.83	54.2	-3770000	3.77	54.2	-3780000	3.78	54.2	-3450000	3.45	54.2	-3420000	3.42	54.2	-3420000	3.42
54.2	-3830000	3.83	54.2	-3770000	3.77	54.2	-3780000	3.78	54.2	-3450000	3.45	54.2	-3420000	3.42	54.2	-3420000	3.42
54.2	-3830000	3.83	54.2	-3770000	3.77	54.2	-3780000	3.78	54.2	-3450000	3.45	54.2	-3420000	3.42	54.2	-3420000	3.42
54.3	-3830000	3.83	54.3	-3770000	3.77	54.3	-3780000	3.78	54.3	-3450000	3.45	54.3	-3420000	3.42	54.3	-3420000	3.42
54.3	-3830000	3.83	54.3	-3770000	3.77	54.3	-3780000	3.78	54.3	-3450000	3.45	54.3	-3420000	3.42	54.3	-3420000	3.42
54.3	-3830000	3.83	54.3	-3770000	3.77	54.3	-3780000	3.78	54.3	-3450000	3.45	54.3	-3420000	3.42	54.3	-3420000	3.42
54.4	-3830000	3.83	54.4	-3770000	3.77	54.4	-3780000	3.78	54.4	-3450000	3.45	54.4	-3420000	3.42	54.4	-3420000	3.42
54.4	-3830000	3.83	54.4	-3770000	3.77	54.4	-3780000	3.78	54.4	-3450000	3.45	54.4	-3420000	3.42	54.4	-3420000	3.42
54.4	-3830000	3.83	54.4	-3770000	3.77	54.4	-3780000	3.78	54.4	-3450000	3.45	54.4	-3420000	3.42	54.4	-3420000	3.42
54.4	-3830000	3.83	54.4	-3770000	3.77	54.4	-3780000	3.78	54.4	-3450000	3.45	54.4	-3420000	3.42	54.4	-3420000	3.42
54.5	-3830000	3.83	54.5	-3770000	3.77	54.5	-3780000	3.78	54.5	-3450000	3.45	54.5	-3420000	3.42	54.5	-3420000	3.42
54.5	-3830000	3.83	54.5	-3770000	3.77	54.5	-3780000	3.78	54.5	-3450000	3.45	54.5	-3420000	3.42	54.5	-3420000	3.42
54.5	-3830000	3.83	54.5	-3770000	3.77	54.5	-3780000	3.78	54.5	-3450000	3.45	54.5	-3420000	3.42	54.5	-3420000	3.42
54.5	-3830000	3.83	54.5	-3770000	3.77	54.5	-3780000	3.78	54.5	-3450000	3.45	54.5	-3420000	3.42	54.5	-3420000	3.42
54.6	-3830000	3.83	54.6	-3770000	3.77	54.6	-3780000	3.78	54.6	-3450000	3.45	54.6	-3420000	3.42	54.6	-3420000	3.42
54.6	-3830000	3.83	54.6	-3770000	3.77	54.6	-3780000	3.78	54.6	-3450000	3.45	54.6	-3420000	3.42	54.6	-3420000	3.42
54.6	-3830000	3.83	54.6	-3770000	3.77	54.6	-3780000	3.78	54.6	-3450000	3.45	54.6	-3420000	3.42	54.6	-3420000	3.42
54.6	-3830000	3.83	54.6	-3770000	3.77	54.6	-3780000	3.78	54.6	-3450000	3.45	54.6	-3420000	3.42	54.6	-3420000	3.42
54.7	-3830000	3.83	54.7	-3770000	3.77	54.7	-3780000	3.78	54.7	-3450000	3.45	54.7	-3420000	3.42	54.7	-3420000	3.42
54.7	-3830000	3.83	54.7	-3770000	3.77	54.7	-3780000	3.78	54.7	-3450000	3.45	54.7	-3420000	3.42	54.7	-3420000	3.42
54.7	-3830000	3.83	54.7	-3770000	3.77	54.7	-3780000	3.78	54.7	-3450000	3.45	54.7	-3420000	3.42	54.7	-3420000	3.42
54.7	-3830000	3.83	54.7	-3770000	3.77	54.7	-3780000	3.78	54.7	-3450000	3.45	54.7	-3420000	3.42	54.7	-3420000	3.42
54.8	-3830000	3.83	54.8	-3770000	3.77	54.8	-3780000	3.78	54.8	-3450000	3.45	54.8	-3420000	3.42	54.8	-3420000	3.42
54.8	-3830000	3.83	54.8	-3770000	3.77	54.8	-3780000	3.78	54.8	-3450000	3.45	54.8	-3420000	3.42	54.8	-3420000	3.42
54.8	-3830000	3.83	54.8	-3770000	3.77	54.8	-3780000	3.78	54.8	-3450000	3.45	54.8	-3420000	3.42	54.8	-3420000	3.42
54.9	-3830000	3.83	54.9	-3770000	3.77	54.9	-3780000	3.78	54.9	-3450000	3.45	54.9	-3420000	3.42	54.9	-3420000	3.42
54.9	-3830000	3.83	54.9	-3770000	3.77	54.9	-3780000	3.78	54.9	-3450000	3.45	54.9	-3420000	3.42	54.9	-3420000	3.42
54.9	-3830000	3.83	54.9	-3770000	3.77	54.9	-3780000	3.78	54.9	-3450000	3.45	54.9	-3420000	3.42	54.9	-3420000	3.42
54.9	-3830000	3.83	54.9	-3770000	3.77	54.9	-3780000	3.78	54.9	-3450000	3.45	54.9	-3420000	3.42	54.9	-3420000	3.42
[truncated: 8,002 more rows]
